# Supplementary material for: Genomic characterization and phylogenetic analysis of Salmonella enterica serovar Javiana
Source: PeerJ. 2020 Nov 20;8:e10256. doi: 10.7717/peerj.10256 (PMC7682435; doi:10.7717/peerj.10256)
Supplement: Data S2 — Strain dataset used to evaluate the global population structure of Salmonella ser. Javiana clinical isolates. The original dataset included 526 isolates and the final dataset consisted of 161 isolates (indicated in the third column from the right). Includes strain identifiers, metadata (e.g., source, location), experimental data (e.g., in silico serotyping, MLST, cgMLST, wgMLST, and assembly stats), TN clade (for TN isolates included in the first KSNP analysis), and lineage (determined from the KSNP analysis of this dataset). [file peerj-08-10256-s006.xlsx]

## Sheet: Data_S2
Data S2. Global Salmonella ser. Javiana Clinical Strains Dataset
Strain dataset used to evaluate the global population structure of Salmonella ser. Javiana clinical isolates. The original dataset included 526 isolates and the final dataset consisted of 161 isolates (indicated in the third column from the right). Includes strain identifiers, metadata (e.g., source, location), experimental data (e.g., in silico serotyping, MLST, cgMLST, wgMLST, and assembly stat…

## Sheet: global_clinical_javiana_strains
IDENTIFIERS								DATES		METADATA																						SISTR1				SeqSero2				ACHTMAN 7 GENE MLST
Uberstrain	Name	Barcode	Assembly Barcode	Bio Project ID	Project ID	Sample ID	Secondary Sample ID	Date Entered	Release Date	Source Niche	Source Type	Source Details	Collection Year	Collection Month	Collection Day	Collection Time	Continent	Country	Region	District	City	Post Code	Latitude	Longitude	Serovar	Subsp.	Disease	Antigenic Formulas	Phage Type	Lab Contact	Comment	Serovar2	Serogroup	H1	H2	Serovar3	Serogroup2	H12	H22	ST	eBG	Serotype (Predicted)	Lineage	Subsp.2	aroC	dnaN	hemD	hisD	purE
SAL_AB0071AA	814322	SAL_AB0071AA	SAL_SB7065AA_AS	PRJNA248792	SRP042645	SAMN12995376	SRS5491805	2019-10-18	2019-10-09	Human	Human	Homo sapiens; human	2019	9			Europe	United Kingdom							Javiana	I				Public Health England		Javiana	D1	l,z28	1,5	Javiana	9	l,z28	1,5	24	17	Javiana	Lineage 3		13	12	17	16	13
SAL_AB0081AA	818168	SAL_AB0081AA	SAL_SB7055AA_AS	PRJNA248792	SRP042645	SAMN12995359	SRS5491794	2019-10-18	2019-10-09	Human	Human	Homo sapiens; human	2019	9			Europe	United Kingdom							Javiana	I				Public Health England		Javiana	D1	l,z28	1,5	Javiana	9	l,z28	1,5	1547	17	Javiana	Lineage 3		60	12	17	16	13
SAL_AB0099AA	814888	SAL_AB0099AA	SAL_SB7037AA_AS	PRJNA248792	SRP042645	SAMN12995326	SRS5491774	2019-10-18	2019-10-09	Human	Human	Homo sapiens; human	2019	9			Europe	United Kingdom							Javiana	I				Public Health England		Javiana	D1	l,z28	1,5	Javiana	9	l,z28	1,5	24	17	Javiana	Lineage 3		13	12	17	16	13
SAL_AB0128AA	814304	SAL_AB0128AA	SAL_SB7008AA_AS	PRJNA248792	SRP042645	SAMN12995341	SRS5491745	2019-10-18	2019-10-09	Human	Human	Homo sapiens; human	2019	9			Europe	United Kingdom							Javiana	I				Public Health England		Javiana	D1	l,z28	1,5	Javiana	9	l,z28	1,5	-1066	17	Javiana	Lineage 3		13	12	17	16	-10
SAL_AB0206AA	PNCS001488	SAL_AB0206AA	SAL_SB6930AA_AS	PRJNA543337	SRP199206	SAMN12910032	SRS5489816	2019-10-18	2019-10-08	Human	Human	Homo sapiens	2012	4			North America	Canada							Javiana	I				National Microbiology Laboratory		Javiana	D1	l,z28	1,5	Javiana	9	l,z28	1,5	371	17	Javiana	Lineage 3		13	12	17	16	117
SAL_AB0345AA	818940	SAL_AB0345AA	SAL_SB9296AA_AS	PRJNA248792	SRP042645	SAMN13021899	SRS5508189	2019-10-20	2019-10-13	Human	Human	Homo sapiens; human	2019	10			Europe	United Kingdom							Javiana	I				Public Health England		Javiana	D1	l,z28	1,5	Javiana	9	l,z28	1,5	24	17	Javiana	Lineage 3		13	12	17	16	13
SAL_AB0950AA	824486	SAL_AB0950AA	SAL_TB1721AA_AS	PRJNA248792	SRP042645	SAMN13105024	SRS5565519	2019-10-26	2019-10-24	Human	Human	Homo sapiens; human	2019	10			Europe	United Kingdom							Javiana	I				Public Health England		Javiana	D1	l,z28	1,5	Javiana	9	l,z28	1,5	24	17	Javiana	Lineage 3		13	12	17	16	13
SAL_AB1673AA	829070	SAL_AB1673AA	SAL_TB3756AA_AS	PRJNA248792	SRP042645	SAMN13154206	SRS5586190	2019-10-30	2019-10-30	Human	Human	Homo sapiens; human	2019	10			Europe	United Kingdom							Javiana	I				Public Health England		Javiana	D1	l,z28	1,5	Javiana	9	l,z28	1,5	371	17	Javiana	Lineage 3		13	12	17	16	117
SAL_AB1842AA	828982	SAL_AB1842AA	SAL_TB4510AA_AS	PRJNA248792	SRP042645	SAMN13173944	SRS5597859	2019-11-01	2019-11-01	Human	Human	Homo sapiens; human	2019	10			Europe	United Kingdom							Javiana	I				Public Health England		Javiana	D1	l,z28	1,5	Javiana	9	l,z28	1,5	1674	17	Javiana	Lineage 3		13	12	17	520	13
SAL_AB8968AA	834832	SAL_AB8968AA	SAL_VB0139AA_AS	PRJNA248792	SRP042645	SAMN13245143	SRS5628859	2019-11-13	2019-11-09	Human	Human	Homo sapiens; human	2019	10			Europe	United Kingdom							Javiana	I				Public Health England		Javiana	D1	l,z28	1,5	Javiana	9	l,z28	1,5	371	17	Javiana	Lineage 3		13	12	17	16	117
SAL_AB9078AA	835415	SAL_AB9078AA	SAL_VB0532AA_AS	PRJNA248792	SRP042645	SAMN13265771	SRS5637172	2019-11-14	2019-11-13	Human	Human	Homo sapiens; human	2019	10			Europe	United Kingdom							Javiana	I				Public Health England		Javiana	D1	l,z28	1,5	Javiana	9	l,z28	1,5	1674	17	Javiana	Lineage 3		13	12	17	520	13
SAL_BA0805AA	CFSAN034934	SAL_BA0805AA	SAL_EA2825AA_AS	PRJNA183850	SRP028607	SAMN03795323	SRS1039626	2015-08-26	2015-08-18	Human	Human	Homo sapiens; stool	2015	3			North America	United States	New York						Javiana					Food and Drug Administration - Center for Food Safety and Applied Nutrition (US)		Javiana	B	l,z28	1,5		-	l,z28	1,5	1674	17	Javiana	Lineage 3		13	12	17	520	13
SAL_BA1183AA	CFSAN035073	SAL_BA1183AA	SAL_EA3083AA_AS	PRJNA183850	SRP028607	SAMN03795462	SRS1029794	2015-08-26	2015-08-12	Human	Human	Homo sapiens; stool	2015	5			North America	United States	New York						Javiana					Food and Drug Administration - Center for Food Safety and Applied Nutrition (US)		Javiana	D1	l,z28	1,5	Javiana	9	l,z28	1,5	2394	17	Javiana	Lineage 3		13	12	17	16	13
SAL_BA1208AA	CFSAN035070	SAL_BA1208AA	SAL_EA3102AA_AS	PRJNA183850	SRP028607	SAMN03795459	SRS1029719	2015-08-26	2015-08-12	Human	Human	Homo sapiens; stool	2015	5			North America	United States	New York						Javiana					Food and Drug Administration - Center for Food Safety and Applied Nutrition (US)		Javiana	D1	l,z28	1,5	Javiana	9	l,z28	1,5	24	17	Javiana	Lineage 3		13	12	17	16	13
SAL_BA5776AA	FLDOH-61	SAL_BA5776AA	SAL_EA5138AA_AS	PRJNA183848	SRP028812	SAMN03290506	SRS922207	2015-08-27	2015-04-24	Human	Human	Age: 60-69; stool; Homo sapiens	2013	11			North America	United States	Florida						Undetermined	I				FOOD AND DRUG ADMINISTRATION, CENTER FOR FOOD SAFETY AND APPLIED NUTRITION		Javiana	D1	l,z28	1,5	Javiana	9	l,z28	1,5	24	17	Javiana	Lineage 3		13	12	17	16	13
SAL_BA5781AA	FLDOH-82	SAL_BA5781AA	SAL_BA3365AA_AS	PRJNA183848	SRP028812	SAMN03290527	SRS922209	2015-08-27	2015-04-24	Human	Human	Homo sapiens; Age: 0-4; stool	2012	9			North America	United States	Florida						Undetermined	I				FDA Center for Food Safety and Applied Nutrition		Javiana	D1	l,z28	1,5	Javiana	9	l,z28	1,5	24	17	Javiana	Lineage 3		13	12	17	16	13
SAL_BA5789AA	FLDOH-57	SAL_BA5789AA	SAL_JA0574AA_AS	PRJNA183848	SRP028812	SAMN03290502	SRS922205	2015-08-27	2015-04-24	Human	Human	Age: 60-69; urine; Homo sapiens	2013	9			North America	United States	Florida						Javiana	I				Food and Drug Administration - Center for Food Safety and Applied Nutrition (US)		Javiana	D1	l,z28	1,5	Javiana	9	l,z28	1,5	24	17	Javiana	Lineage 3		13	12	17	16	13
SAL_BA5791AA	FLDOH-86	SAL_BA5791AA	SAL_EA5149AA_AS	PRJNA183848	SRP028812	SAMN03290531	SRS922210	2015-08-27	2015-04-24	Human	Human	Homo sapiens; Age: 40-49; stool	2012	8			North America	United States	Florida						Javiana (Predicted)	I				Food and Drug Administration - Center for Food Safety and Applied Nutrition (US)	serovar undetermined	Javiana	D1	l,z28	1,5	Javiana	9	l,z28	1,5	24	17	Javiana	Lineage 3		13	12	17	16	13
SAL_BA5793AA	FLDOH-78	SAL_BA5793AA	SAL_EA5150AA_AS	PRJNA183848	SRP028812	SAMN03290523	SRS922211	2015-08-27	2015-04-24	Human	Human	Age: 0-4; stool; Homo sapiens	2013	5			North America	United States	Florida						Javiana (Predicted)	I				Food and Drug Administration - Center for Food Safety and Applied Nutrition (US)	serovar undetermined	Javiana	B	l,z28	1,5		9,46	l,z28	1,5	24	17	Javiana	Lineage 3		13	12	17	16	13
SAL_BA5805AA	FLDOH-52	SAL_BA5805AA	SAL_EA5159AA_AS	PRJNA183848	SRP028812	SAMN03290497	SRS922193	2015-08-27	2015-04-24	Human	Human	Age: 50-59; stool; Homo sapiens	2012	5			North America	United States	Florida						Javiana (Predicted)	I				Food and Drug Administration - Center for Food Safety and Applied Nutrition (US)	serovar undetermined	Javiana	D1	l,z28	1,5	Javiana	9	l,z28	1,5	24	17	Javiana	Lineage 3		13	12	17	16	13
SAL_BA5809AA	FLDOH-94	SAL_BA5809AA	SAL_BA3658AA_AS	PRJNA183848	SRP028812	SAMN03290539	SRS922195	2015-08-27	2015-04-24	Human	Human	Age: 0-4; stool; Homo sapiens	2013	8			North America	United States	Florida						Javiana (Predicted)	I				Food and Drug Administration - Center for Food Safety and Applied Nutrition (US)	serovar undetermined	Javiana	D1	l,z28	1,5	Javiana	9	l,z28	1,5	24	17	Javiana	Lineage 3		13	12	17	16	13
SAL_BA5821AA	FLDOH-99	SAL_BA5821AA	SAL_EA1738AA_AS	PRJNA183848	SRP028812	SAMN03290544	SRS922185	2015-08-27	2015-04-24	Human	Human	Homo sapiens; Age: 50-59; stool	2014	5			North America	United States	Florida				30.17	-81.7	Javiana	I				Food and Drug Administration - Center for Food Safety and Applied Nutrition (US)		Javiana	D1	l,z28	1,5	Javiana	9	l,z28	1,5	24	17	Javiana	Lineage 3		13	12	17	16	13
SAL_BA5829AA	FLDOH-76	SAL_BA5829AA	SAL_EA5170AA_AS	PRJNA183848	SRP028812	SAMN03290521	SRS922177	2015-08-27	2015-04-24	Human	Human	Age: 60-69; stool; Homo sapiens	2012	8			North America	United States	Florida						Javiana	I				Food and Drug Administration - Center for Food Safety and Applied Nutrition (US)		Javiana	D1	l,z28	1,5	Javiana	9	l,z28	1,5	24	17	Javiana	Lineage 3		13	12	17	16	13
SAL_BA5831AA	FLDOH-101	SAL_BA5831AA	SAL_EA5171AA_AS	PRJNA183848	SRP028812	SAMN03290546	SRS922178	2015-08-27	2015-04-24	Human	Human	Age: 10-19; stool; Homo sapiens	2014	4			North America	United States	Florida						Javiana	I				Food and Drug Administration - Center for Food Safety and Applied Nutrition (US)		Javiana	B	l,z28	1,5	Javiana	9	l,z28	1,5	24	17	Javiana	Lineage 3		13	12	17	16	13
SAL_BA5855AA	FLDOH-88	SAL_BA5855AA	SAL_EA5186AA_AS	PRJNA183848	SRP028812	SAMN03290533	SRS922169	2015-08-27	2015-04-24	Human	Human	Age: 0-4; stool; Homo sapiens	2012	9			North America	United States	Florida						Javiana (Predicted)	I				Food and Drug Administration - Center for Food Safety and Applied Nutrition (US)	serovar undetermined	Javiana	D1	l,z28	1,5	Javiana	9	l,z28	1,5	24	17	Javiana	Lineage 3		13	12	17	16	13
SAL_BA5857AA	FLDOH-100	SAL_BA5857AA	SAL_JA0578AA_AS	PRJNA183848	SRP028812	SAMN03290545	SRS922170	2015-08-27	2015-04-24	Human	Human	Age: 60-69; stool; Homo sapiens					North America	United States	Florida						Javiana	I				Food and Drug Administration - Center for Food Safety and Applied Nutrition (US)		Javiana	D1	l,z28	1,5	Javiana	9	l,z28	1,5	24	17	Javiana	Lineage 3		13	12	17	16	13
SAL_BA5869AA	FLDOH-92	SAL_BA5869AA	SAL_JA0579AA_AS	PRJNA183848	SRP028812	SAMN03290537	SRS922156	2015-08-27	2015-04-24	Human	Human	Age: 0-4; stool; Homo sapiens	2013	8			North America	United States	Florida						Javiana	I				Food and Drug Administration - Center for Food Safety and Applied Nutrition (US)		Javiana	D1	l,z28	1,5	Javiana	9	l,z28	1,5	24	17	Javiana	Lineage 3		13	12	17	16	13
SAL_BA5878AA	FLDOH-56	SAL_BA5878AA	SAL_JA0580AA_AS	PRJNA183848	SRP028812	SAMN03290501	SRS922145	2015-08-27	2015-04-24	Human	Human	Homo sapiens; stool	2013	9			North America	United States	Florida						Javiana	I				Food and Drug Administration - Center for Food Safety and Applied Nutrition (US)		Javiana	D1	l,z28	1,5	Javiana	9	l,z28	1,5	24	17	Javiana	Lineage 3		13	12	17	16	13
SAL_BA5881AA	FLDOH-72	SAL_BA5881AA	SAL_BA3456AA_AS	PRJNA183848	SRP028812	SAMN03290517	SRS922146	2015-08-27	2015-04-24	Human	Human	Age: 50-59; stool; Homo sapiens	2012	8			North America	United States	Florida						Javiana	I				Food and Drug Administration - Center for Food Safety and Applied Nutrition (US)		Javiana	D1	l,z28	1,5	Javiana	9	l,z28	1,5	24	17	Javiana	Lineage 3		13	12	17	16	13
SAL_BA5893AA	FLDOH-95	SAL_BA5893AA	SAL_EA5209AA_AS	PRJNA183848	SRP028812	SAMN03290540	SRS922137	2015-08-27	2015-04-24	Human	Human	Homo sapiens; Age: 0-4; stool	2013	12			North America	United States	Florida						Javiana	I				Food and Drug Administration - Center for Food Safety and Applied Nutrition (US)		Javiana	D1	l,z28	1,5	Javiana	9	l,z28	1,5	24	17	Javiana	Lineage 3		13	12	17	16	13
SAL_BA5897AA	FLDOH-80	SAL_BA5897AA	SAL_EA5211AA_AS	PRJNA183848	SRP028812	SAMN03290525	SRS922139	2015-08-27	2015-04-24	Human	Human	Homo sapiens; Age: 0-4; stool	2012	8			North America	United States	Florida						Javiana (Predicted)	I				Food and Drug Administration - Center for Food Safety and Applied Nutrition (US)	serovar undetermined	Javiana	D1	l,z28	1,5	Javiana	9	l,z28	1,5	24	17	Javiana	Lineage 3		13	12	17	16	13
SAL_BA5907AA	FLDOH-87	SAL_BA5907AA	SAL_EA5214AA_AS	PRJNA183848	SRP028812	SAMN03290532	SRS922132	2015-08-27	2015-04-24	Human	Human	Age: 5-9; stool; Homo sapiens	2012	8			North America	United States	Florida						Javiana (Predicted)	I				Food and Drug Administration - Center for Food Safety and Applied Nutrition (US)	serovar undetermined	Javiana	B	l,z28	1,5	Javiana	9	l,z28	1,5	24	17	Javiana	Lineage 3		13	12	17	16	13
SAL_BA5911AA	FLDOH-85	SAL_BA5911AA	SAL_EA5215AA_AS	PRJNA183848	SRP028812	SAMN03290530	SRS922134	2015-08-27	2015-04-24	Human	Human	Age: 70-79; stool; Homo sapiens	2012	8			North America	United States	Florida						Javiana	I				Food and Drug Administration - Center for Food Safety and Applied Nutrition (US)		Javiana	D1	l,z28	1,5	Javiana	9	l,z28	1,5	24	17	Javiana	Lineage 3		13	12	17	16	13
SAL_BA5913AA	FLDOH-75	SAL_BA5913AA	SAL_EA5217AA_AS	PRJNA183848	SRP028812	SAMN03290520	SRS922135	2015-08-27	2015-04-24	Human	Human	Age: 0-4; stool; Homo sapiens	2012	8			North America	United States	Florida						Javiana (Predicted)	I				Food and Drug Administration - Center for Food Safety and Applied Nutrition (US)	serovar undetermined	Javiana	D1	l,z28	1,5	Javiana	9	l,z28	1,5	24	17	Javiana	Lineage 3		13	12	17	16	13
SAL_BA5926AA	FLDOH-97	SAL_BA5926AA	SAL_EA5222AA_AS	PRJNA183848	SRP028812	SAMN03290542	SRS922129	2015-08-27	2015-04-24	Human	Human	Age: 0-4; stool; Homo sapiens	2012	9			North America	United States	Florida						Javiana (Predicted)	I				Food and Drug Administration - Center for Food Safety and Applied Nutrition (US)	serovar undetermined	Javiana	D1	l,z28	1,5	Javiana	9	l,z28	1,5	24	17	Javiana	Lineage 3		13	12	17	16	13
SAL_BA5937AA	FLDOH-91	SAL_BA5937AA	SAL_IA6442AA_AS	PRJNA183848	SRP028812	SAMN03290536	SRS922115	2015-08-27	2015-04-24	Human	Human	Age: 40-49; stool; Homo sapiens	2012	11			North America	United States	Florida						Undetermined	I				FOOD AND DRUG ADMINISTRATION, CENTER FOR FOOD SAFETY AND APPLIED NUTRITION		Javiana	D1	l,z28	1,5	Javiana	9	l,z28	1,5	24	17	Javiana	Lineage 3		13	12	17	16	13
SAL_BA5945AA	FLDOH-74	SAL_BA5945AA	SAL_JA0604AA_AS	PRJNA183848	SRP028812	SAMN03290519	SRS922108	2015-08-27	2015-04-24	Human	Human	Age: 0-4; stool; Homo sapiens	2012	11			North America	United States	Florida						Javiana (Predicted)	I				Food and Drug Administration - Center for Food Safety and Applied Nutrition (US)	serovar undetermined	Javiana	D1	l,z28	1,5	Javiana	9	l,z28	1,5	24	17	Javiana	Lineage 3		13	12	17	16	13
SAL_BA5952AA	FLDOH-58	SAL_BA5952AA	SAL_EA5232AA_AS	PRJNA183848	SRP028812	SAMN03290503	SRS922107	2015-08-27	2015-04-24	Human	Human	Homo sapiens; Age: 0-4; stool	2012	9			North America	United States	Florida						Javiana (Predicted)	I				Food and Drug Administration - Center for Food Safety and Applied Nutrition (US)	serovar undetermined	Javiana	D1	l,z28	1,5	Javiana	9	l,z28	1,5	24	17	Javiana	Lineage 3		13	12	17	16	13
SAL_BA5958AA	FLDOH-64	SAL_BA5958AA	SAL_EA5235AA_AS	PRJNA183848	SRP028812	SAMN03290509	SRS922103	2015-08-27	2015-04-24	Human	Human	Homo sapiens; Age: 0-4; urine	2013	9			North America	United States	Florida						Undetermined	I				FDA Center for Food Safety and Applied Nutrition		Javiana	D1	l,z28	1,5	Javiana	9	l,z28	1,5	24	17	Javiana	Lineage 3		13	12	17	16	13
SAL_BA5976AA	FLDOH-63	SAL_BA5976AA	SAL_EA5236AA_AS	PRJNA183848	SRP028812	SAMN03290508	SRS922062	2015-08-27	2015-04-24	Human	Human	Age: 30-39; stool; Homo sapiens	2013	8			North America	United States	Florida						Javiana	I				Food and Drug Administration - Center for Food Safety and Applied Nutrition (US)		Javiana	D1	l,z28	1,5		9,46	l,z28	1,5	24	17	Javiana	Lineage 3		13	12	17	16	13
SAL_BA5980AA	FLDOH-89	SAL_BA5980AA	SAL_EA5241AA_AS	PRJNA183848	SRP028812	SAMN03290534	SRS922069	2015-08-27	2015-04-24	Human	Human	Age: 0-4; stool; Homo sapiens	2012	10			North America	United States	Florida						Javiana (Predicted)	I				Food and Drug Administration - Center for Food Safety and Applied Nutrition (US)	serovar undetermined	Javiana	D1	l,z28	1,5	Javiana	9	l,z28	1,5	24	17	Javiana	Lineage 3		13	12	17	16	13
SAL_BA5984AA	FLDOH-62	SAL_BA5984AA	SAL_EA5239AA_AS	PRJNA183848	SRP028812	SAMN03290507	SRS922025	2015-08-27	2015-04-24	Human	Human	stool; Homo sapiens	2013	7			North America	United States	Florida						Javiana	I				Food and Drug Administration - Center for Food Safety and Applied Nutrition (US)		Javiana	D1	l,z28	1,5	Javiana	9	l,z28	1,5	24	17	Javiana	Lineage 3		13	12	17	16	13
SAL_BA5991AA	FLDOH-60	SAL_BA5991AA	SAL_EA5244AA_AS	PRJNA183848	SRP028812	SAMN03290505	SRS921914	2015-08-27	2015-04-24	Human	Human	Age: 0-4; stool; Homo sapiens	2013	7			North America	United States	Florida						Javiana	I				Food and Drug Administration - Center for Food Safety and Applied Nutrition (US)		Javiana	D1	l,z28	1,5	Javiana	9	l,z28	1,5	24	17	Javiana	Lineage 3		13	12	17	16	13
SAL_BA6001AA	FLDOH-81	SAL_BA6001AA	SAL_IA6445AA_AS	PRJNA183848	SRP028812	SAMN03290526	SRS921829	2015-08-27	2015-04-24	Human	Human	Age: 30-39; stool; Homo sapiens	2012	8			North America	United States	Florida						Javiana (Predicted)	I				Food and Drug Administration - Center for Food Safety and Applied Nutrition (US)	serovar undetermined	Javiana	D1	l,z28	1,5	Javiana	9	l,z28	1,5	24	17	Javiana	Lineage 3		13	12	17	16	13
SAL_BA6005AA	FLDOH-65	SAL_BA6005AA	SAL_BA4053AA_AS	PRJNA183848	SRP028812	SAMN03290510	SRS921821	2015-08-27	2015-04-24	Human	Human	Age: 0-4; stool; Homo sapiens	2014	2			North America	United States	Florida						Javiana	I				FOOD AND DRUG ADMINISTRATION, CENTER FOR FOOD SAFETY AND APPLIED NUTRITION		Javiana	D1	l,z28	1,5	Javiana	9	l,z28	1,5	24	17	Javiana	Lineage 3		13	12	17	16	13
SAL_BA6018AA	FLDOH-73	SAL_BA6018AA	SAL_EA5251AA_AS	PRJNA183848	SRP028812	SAMN03290518	SRS921622	2015-08-27	2015-04-24	Human	Human	Age: 5-9; stool; Homo sapiens	2012	9			North America	United States	Florida						Javiana	I				Food and Drug Administration - Center for Food Safety and Applied Nutrition (US)		Javiana	D1	l,z28	1,5	Javiana	9	l,z28	1,5	24	17	Javiana	Lineage 3		13	12	17	16	13
SAL_BA6030AA	FLDOH-54	SAL_BA6030AA	SAL_EA5259AA_AS	PRJNA183848	SRP028812	SAMN03290499	SRS921598	2015-08-27	2015-04-24	Human	Human	Age: 5-9; stool; Homo sapiens					North America	United States	Florida						Javiana (Predicted)	I				Food and Drug Administration - Center for Food Safety and Applied Nutrition (US)	serovar undetermined	Javiana	D1	l,z28	1,5	Javiana	9	l,z28	1,5	24	17	Javiana	Lineage 3		13	12	17	16	13
SAL_BA6041AA	FLDOH-79	SAL_BA6041AA	SAL_EA5262AA_AS	PRJNA183848	SRP028812	SAMN03290524	SRS921594	2015-08-27	2015-04-24	Human	Human	Age: 0-4; stool; Homo sapiens	2012	8			North America	United States	Florida						Undetermined	I				FOOD AND DRUG ADMINISTRATION, CENTER FOR FOOD SAFETY AND APPLIED NUTRITION		Javiana	D1	l,z28	1,5	Javiana	9	l,z28	1,5	24	17	Javiana	Lineage 3		13	12	17	16	13
SAL_BA6053AA	FLDOH-68	SAL_BA6053AA	SAL_EA5264AA_AS	PRJNA183848	SRP028812	SAMN03290513	SRS921585	2015-08-27	2015-04-24	Human	Human	Homo sapiens; Age: 50-59; stool					North America	United States	Florida						Javiana	I				Food and Drug Administration - Center for Food Safety and Applied Nutrition (US)		Javiana	D1	l,z28	1,5	Javiana	9	l,z28	1,5	24	17	Javiana	Lineage 3		13	12	17	16	13
SAL_BA6078AA	FLDOH-51	SAL_BA6078AA	SAL_IA6452AA_AS	PRJNA183848	SRP028812	SAMN03290496	SRS921576	2015-08-27	2015-04-24	Human	Human	Age: 80-89; urine; Homo sapiens	2012	5			North America	United States	Florida						Javiana (Predicted)	I				Food and Drug Administration - Center for Food Safety and Applied Nutrition (US)	serovar undetermined	Javiana	D1	l,z28	1,5	Javiana	9	l,z28	1,5	24	17	Javiana	Lineage 3		13	12	17	16	13
SAL_BA6082AA	FLDOH-70	SAL_BA6082AA	SAL_IA6453AA_AS	PRJNA183848	SRP028812	SAMN03290515	SRS921572	2015-08-27	2015-04-24	Human	Human	Homo sapiens; Age: 5-9; stool	2012	4			North America	United States	Florida						Javiana (Predicted)	I				Food and Drug Administration - Center for Food Safety and Applied Nutrition (US)	serovar undetermined	Javiana	D1	l,z28	1,5	Javiana	9	l,z28	1,5	24	17	Javiana	Lineage 3		13	12	17	16	13
SAL_BA6096AA	FLDOH-53	SAL_BA6096AA	SAL_EA5276AA_AS	PRJNA183848	SRP028812	SAMN03290498	SRS921562	2015-08-27	2015-04-24	Human	Human	Homo sapiens; Age: 0-4; blood					North America	United States	Florida						Undetermined	I				FDA Center for Food Safety and Applied Nutrition		Javiana	D1	l,z28	1,5	Javiana	9	l,z28	1,5	24	17	Javiana	Lineage 3		13	12	17	16	13
SAL_BA6104AA	FLDOH-93	SAL_BA6104AA	SAL_EA5279AA_AS	PRJNA183848	SRP028812	SAMN03290538	SRS921570	2015-08-27	2015-04-24	Human	Human	Homo sapiens; Age: 5-9; stool	2013	6			North America	United States	Florida						Javiana (Predicted)	I				Food and Drug Administration - Center for Food Safety and Applied Nutrition (US)	serovar undetermined	Javiana	D1	l,z28	1,5	Javiana	9	l,z28	1,5	24	17	Javiana	Lineage 3		13	12	17	16	13
SAL_BA6114AA	FLDOH-98	SAL_BA6114AA	SAL_EA5286AA_AS	PRJNA183848	SRP028812	SAMN03290543	SRS921554	2015-08-27	2015-04-24	Human	Human	Age: 0-4; stool; Homo sapiens	2012	10			North America	United States	Florida						Undetermined	I				FOOD AND DRUG ADMINISTRATION, CENTER FOR FOOD SAFETY AND APPLIED NUTRITION		Javiana	D1	l,z28	1,5	Javiana	9	l,z28	1,5	24	17	Javiana	Lineage 3		13	12	17	16	13
SAL_BA6124AA	FLDOH-59	SAL_BA6124AA	SAL_EA5287AA_AS	PRJNA183848	SRP028812	SAMN03290504	SRS921548	2015-08-27	2015-04-24	Human	Human	Age: 0-4; stool; Homo sapiens	2012	10			North America	United States	Florida						Undetermined	I				FOOD AND DRUG ADMINISTRATION, CENTER FOR FOOD SAFETY AND APPLIED NUTRITION		Javiana	D1	l,z28	1,5	Javiana	9	l,z28	1,5	24	17	Javiana	Lineage 3		13	12	17	16	13
SAL_BA6147AA	FLDOH-69	SAL_BA6147AA	SAL_EA5301AA_AS	PRJNA183848	SRP028812	SAMN03290514	SRS921539	2015-08-27	2015-04-24	Human	Human	Age: 0-4; stool; Homo sapiens	2012	9			North America	United States	Florida						Javiana	I				Food and Drug Administration - Center for Food Safety and Applied Nutrition (US)		Javiana	D1	l,z28	1,5	Javiana	9	l,z28	1,5	24	17	Javiana	Lineage 3		13	12	17	16	13
SAL_BA7574AA	5368	SAL_BA7574AA	SAL_EA5936AA_AS	PRJNA248792	SRP042645	SAMN03480315	SRS906925	2015-08-27	2015-04-13	Human	Human	Homo sapiens; human	2014	4			Europe	United Kingdom	England							I				Public Health England - Gastrointestinal Bacteria Reference Unit		Javiana	D1	l,z28	1,5	Javiana	9	l,z28	1,5	371	17	Javiana	Lineage 3		13	12	17	16	117
SAL_BA8168AA	83680	SAL_BA8168AA	SAL_EA6118AA_AS	PRJNA248792	SRP042645	SAMN03480020	SRS906682	2015-08-27	2015-04-13	Human	Human	Homo sapiens; human	2014	9			Europe	United Kingdom	England	Midlands and East of England					Panama	I				Public Health England - Gastrointestinal Bacteria Reference Unit		Panama	D1	l,z28	1,5	Javiana	9	l,z28	1,5	2494	17	Javiana	Lineage 3		60	429	17	662	13
SAL_BA9256AA	26995	SAL_BA9256AA	SAL_EA6468AA_AS	PRJNA248792	SRP042645	SAMN03479531	SRS906029	2015-08-27	2015-04-13	Human	Human	Homo sapiens; human	2014	6			Europe	United Kingdom	England						Javiana	I				Public Health England - Gastrointestinal Bacteria Reference Unit		Javiana	D1	l,z28	1,5	Javiana	9	l,z28	1,5	24	17	Javiana	Lineage 3		13	12	17	16	13
SAL_BA9654AA	63710	SAL_BA9654AA	SAL_EA6603AA_AS	PRJNA248792	SRP042645	SAMN03479252	SRS905758	2015-08-27	2015-04-12	Human	Human	Homo sapiens; human	2014	10			Europe	United Kingdom	England						Javiana	I				Public Health England - Gastrointestinal Bacteria Reference Unit		Javiana	D1	l,z28	1,5	Javiana	9	l,z28	1,5	371	17	Javiana	Lineage 3		13	12	17	16	117
SAL_BB1822AA	1090800157	SAL_BB1822AA	SAL_VB5776AA_AS					2019-11-24	2019-11-24	Human	Human		2008				Europe	Netherlands							Javiana					M. Achtman	X. Huijsden (RIVM)	Javiana	D1	l,z28	1,5	Javiana	9	l,z28	1,5	24	17	Javiana	Lineage 3		13	12	17	16	13
SAL_BB2644AA	841359	SAL_BB2644AA	SAL_VB8757AA_AS	PRJNA248792	SRP042645	SAMN13354153	SRS5706924	2019-11-30	2019-11-23	Human	Human	Homo sapiens; human	2019	11			Europe	United Kingdom							Javiana	I				Public Health England		Javiana	D1	l,z28	1,5	Javiana	9	l,z28	1,5	371	17	Javiana	Lineage 3		13	12	17	16	117
SAL_BB2894AA	839916	SAL_BB2894AA	SAL_VB9717AA_AS	PRJNA248792	SRP042645	SAMN13332188	SRS5687420	2019-12-01	2019-11-20	Human	Human	Homo sapiens; human	2019	11			Europe	United Kingdom							Javiana	I				Public Health England		Javiana	D1	l,z28	1,5	Javiana	9	l,z28	1,5	371	17	Javiana	Lineage 3		13	12	17	16	117
SAL_BB4682AA	850892	SAL_BB4682AA	SAL_WB6421AA_AS	PRJNA248792	SRP042645	SAMN13564964	SRS5828187	2019-12-17	2019-12-15	Human	Human	Homo sapiens; human	2019	11			Europe	United Kingdom							Javiana	I				Public Health England		Javiana	D1	l,z28	1,5	Javiana	9	l,z28	1,5	7672	17	Javiana	Lineage 3		13	12	17	16	1197
SAL_BB4724AA	854178	SAL_BB4724AA	SAL_WB6379AA_AS	PRJNA248792	SRP042645	SAMN13564896	SRS5828141	2019-12-17	2019-12-15	Human	Human	Homo sapiens; human	2019	12			Europe	United Kingdom							Javiana	I				Public Health England		Javiana	D1	l,z28	1,5	Javiana	9	l,z28	1,5	1547	17	Javiana	Lineage 3		60	12	17	16	13
SAL_BB4869AA	MC_05-0837	SAL_BB4869AA	SAL_WB8709AA_AS					2019-12-19	2019-12-19	Human	Human	Faeces	2005				Europe	Ireland							Javiana					M. Achtman	M. Cormican (NSRL, Galway)	Javiana	D1	l,z28	1,5	Javiana	9	l,z28	1,5	24	17	Javiana	Lineage 3		13	12	17	16	13
SAL_BB4997AA	MC_08-1109	SAL_BB4997AA	SAL_WB8581AA_AS					2019-12-19	2019-12-19	Human	Human	Faeces	2008				Europe	Ireland							Javiana					M. Achtman	M. Cormican (NSRL, Galway)	Javiana	D1	l,z28	1,5	Javiana	9	l,z28	1,5	1547	17	Javiana	Lineage 3		60	12	17	16	13
SAL_BB5492AA	MC_07-0752	SAL_BB5492AA	SAL_WB8075AA_AS					2019-12-19	2019-12-19	Human	Human	Faeces	2007				Europe	Ireland												M. Achtman	M. Cormican (NSRL, Galway)	Javiana	D1	l,z28	1,5	Javiana	9	l,z28	1,5	1547	17	Javiana	Lineage 3		60	12	17	16	13
SAL_BB5949AA	MC_05-0768	SAL_BB5949AA	SAL_WB7618AA_AS					2019-12-19	2019-12-19	Human	Human	Faeces	2005				Europe	Ireland							Javiana					M. Achtman	M. Cormican (NSRL, Galway)	Javiana	D1	l,z28	1,5	Javiana	9	l,z28	1,5	24	17	Javiana	Lineage 3		13	12	17	16	13
SAL_BB8326AA	MC_08-0964	SAL_BB8326AA	SAL_XB6489AA_AS					2020-01-09	2020-01-09	Human	Human	Faeces	2008				Europe	Ireland							Javiana					M. Achtman	M. Cormican (NSRL, Galway)	Javiana	D1	l,z28	1,5	Javiana	9	l,z28	1,5	24	17	Javiana	Lineage 3		13	12	17	16	13
SAL_BB8369AA	CE04.050	SAL_BB8369AA	SAL_XB6446AA_AS					2020-01-09	2020-01-09	Human	Human		2004				Asia	Taiwan							Victoria					M. Achtman	Chien-Shun Chiou (CDC, Taiwan)	Javiana	D1	l,z28	1,5	Javiana	9	l,z28	1,5	1547	17	Javiana	Lineage 3		60	12	17	16	13
SAL_BB8400AA	MC_08-0297	SAL_BB8400AA	SAL_XB6414AA_AS					2020-01-09	2020-01-09	Human	Human	Faeces	2008				Europe	Ireland							Javiana					M. Achtman	M. Cormican (NSRL, Galway)	Javiana	D1	l,z28	1,5	Javiana	9	l,z28	1,5	1674	17	Javiana	Lineage 3		13	12	17	520	13
SAL_BB8402AA	MC_08-0295	SAL_BB8402AA	SAL_XB6412AA_AS					2020-01-09	2020-01-09	Human	Human	Faeces	2008				Europe	Ireland							Javiana					M. Achtman	M. Cormican (NSRL, Galway)	Javiana	D1	l,z28	1,5	Javiana	9	l,z28	1,5	1674	17	Javiana	Lineage 3		13	12	17	520	13
SAL_BB8434AA	MC_08-0922	SAL_BB8434AA	SAL_XB6380AA_AS					2020-01-09	2020-01-09	Human	Human	Faeces	2008				Europe	Ireland							Javiana					M. Achtman	M. Cormican (NSRL, Galway)	Javiana	D1	l,z28	1,5	Javiana	9	l,z28	1,5	24	17	Javiana	Lineage 3		13	12	17	16	13
SAL_CA0090AA	12154	SAL_CA0090AA	SAL_EA6665AA_AS	PRJNA248792	SRP042645	SAMN03479035	SRS905540	2015-08-27	2015-04-12	Human	Human	Homo sapiens; human	2014	5			Europe	United Kingdom	England						Javiana	I				Gastrointestinal Bacteria Reference Unit, Public Health England		Javiana	D1	l,z28	1,5	Javiana	9	l,z28	1,5	24	17	Javiana	Lineage 3		13	12	17	16	13
SAL_CA0098AA	85737	SAL_CA0098AA	SAL_EA6666AA_AS	PRJNA248792	SRP042645	SAMN03479031	SRS905544	2015-08-27	2015-04-12	Human	Human	Homo sapiens; human	2015	2			Europe	United Kingdom	England						Javiana	I				Gastrointestinal Bacteria Reference Unit, Public Health England		Javiana	D1	l,z28	1,5	Javiana	9	l,z28	1,5	24	17	Javiana	Lineage 3		13	12	17	16	13
SAL_CA0376AA	31925	SAL_CA0376AA	SAL_EA6707AA_AS	PRJNA248792	SRP042645	SAMN03478895	SRS905521	2015-08-27	2015-04-12	Human	Human	Homo sapiens; human	2014	7			Europe	United Kingdom	England						Javiana	I				Gastrointestinal Bacteria Reference Unit, Public Health England		Javiana	D1	l,z28	1,5	Javiana	9	l,z28	1,5	1674	17	Javiana	Lineage 3		13	12	17	520	13
SAL_CA0857AA	CFSAN001992	SAL_CA0857AA	SAL_KA3383AA_AS	PRJNA183458	SRP017708	SAMN01832085	SRS382234	2015-08-27	2013-03-20	Human	Human	Homo sapiens; clinical	2012	10			North America	United States	Arizona						Javiana	I				Food and Drug Administration - Center for Food Safety and Applied Nutrition (US)		Javiana	D1	l,z28	1,5	Javiana	9	l,z28	1,5	24	17	Javiana	Lineage 3		13	12	17	16	13
SAL_CA2136AA	83589	SAL_CA2136AA	SAL_EA7277AA_AS	PRJNA248792	SRP042645	SAMN03477925	SRS904538	2015-08-27	2015-04-12	Human	Human	Homo sapiens; human	2015	1			Europe	United Kingdom	England	London				0	Javiana	I				Gastrointestinal Bacteria Reference Unit, Public Health England		Javiana	D1	l,z28	1,5	Javiana	9	l,z28	1,5	1547	17	Javiana	Lineage 3		60	12	17	16	13
SAL_CA2451AA	23506	SAL_CA2451AA	SAL_EA7383AA_AS	PRJNA248792	SRP042645	SAMN03477610	SRS904127	2015-08-27	2015-04-12	Human	Human	Homo sapiens; human	2014	6			Europe	United Kingdom	England	Midlands and East of England					Javiana	I				Public Health England - Gastrointestinal Bacteria Reference Unit		Javiana	D1	l,z28	1,5	Javiana	9	l,z28	1,5	24	17	Javiana	Lineage 3		13	12	17	16	13
SAL_CA2499AA	63048	SAL_CA2499AA	SAL_EA7406AA_AS	PRJNA248792	SRP042645	SAMN03477562	SRS904085	2015-08-27	2015-04-12	Human	Human	Homo sapiens; human	2014	10			Europe	United Kingdom	England						Javiana (Predicted)	I				Public Health England - Gastrointestinal Bacteria Reference Unit		Javiana	D1	l,z28	1,5	Javiana	9	l,z28	1,5	1547	17	Javiana	Lineage 3		60	12	17	16	13
SAL_CA2599AA	5951	SAL_CA2599AA	SAL_EA7438AA_AS	PRJNA248792	SRP042645	SAMN03477462	SRS904001	2015-08-27	2015-04-12	Human	Human	Homo sapiens; human	2014	4			Europe	United Kingdom	England						Javiana (Predicted)	I				Public Health England - Gastrointestinal Bacteria Reference Unit		Javiana	D1	l,z28	1,5	Javiana	9	l,z28	1,5	1547	17	Javiana	Lineage 3		60	12	17	16	13
SAL_CA2622AA	90512	SAL_CA2622AA	SAL_EA7448AA_AS	PRJNA248792	SRP042645	SAMN03477439	SRS903967	2015-08-27	2015-04-12	Human	Human	Homo sapiens; human	2015	2			Europe	United Kingdom	England						Javiana	I				Gastrointestinal Bacteria Reference Unit, Public Health England		Javiana	D1	l,z28	1,5	Javiana	9	l,z28	1,5	24	17	Javiana	Lineage 3		13	12	17	16	13
SAL_CA2625AA	86881	SAL_CA2625AA	SAL_EA7449AA_AS	PRJNA248792	SRP042645	SAMN03477436	SRS903970	2015-08-27	2015-04-12	Human	Human	Homo sapiens; human	2015	2			Europe	United Kingdom	England						Javiana	I				Gastrointestinal Bacteria Reference Unit, Public Health England		Javiana	D1	l,z28	1,5	Javiana	9	l,z28	1,5	1674	17	Javiana	Lineage 3		13	12	17	520	13
SAL_CA2988AA	75930	SAL_CA2988AA	SAL_CA0619AA_AS	PRJNA248792	SRP042645	SAMN03477061	SRS903596	2015-08-27	2015-04-12	Human	Human	Homo sapiens; human	2014	9			Europe	United Kingdom	England						Javiana (Predicted)	I				Public Health England - Gastrointestinal Bacteria Reference Unit		Javiana	D1	l,z28	1,5	Javiana	9	l,z28	1,5	1547	17	Javiana	Lineage 3		60	12	17	16	13
SAL_CA3022AA	37092	SAL_CA3022AA	SAL_BA9528AA_AS	PRJNA248792	SRP042645	SAMN03477027	SRS903567	2015-08-27	2015-04-12	Human	Human	Homo sapiens; human	2014	8			Europe	United Kingdom	England	London				0	Javiana	I				Public Health England - Gastrointestinal Bacteria Reference Unit		Javiana	D1	l,z28	1,5	Javiana	9	l,z28	1,5	24	17	Javiana	Lineage 3		13	12	17	16	13
SAL_CA4188AA	27798	SAL_CA4188AA	SAL_EA7958AA_AS	PRJNA248792	SRP042645	SAMN03475861	SRS902388	2015-08-27	2015-04-12	Human	Human	Homo sapiens; human	2014	7			Europe	United Kingdom	England						Javiana	I				Public Health England - Gastrointestinal Bacteria Reference Unit		Javiana	D1	l,z28	1,5	Javiana	9	l,z28	1,5	24	17	Javiana	Lineage 3		13	12	17	16	13
SAL_CA4284AA	5864	SAL_CA4284AA	SAL_EA7990AA_AS	PRJNA248792	SRP042645	SAMN03475764	SRS902293	2015-08-27	2015-04-12	Human	Human	Homo sapiens; human	2014	4			Europe	United Kingdom	England						Javiana (Predicted)	I				Public Health England - Gastrointestinal Bacteria Reference Unit		Javiana	D1	l,z28	1,5	Javiana	9	l,z28	1,5	1547	17	Javiana	Lineage 3		60	12	17	16	13
SAL_CA4318AA	89898	SAL_CA4318AA	SAL_EA8001AA_AS	PRJNA248792	SRP042645	SAMN03475730	SRS902456	2015-08-27	2015-04-12	Human	Human	Homo sapiens; human	2015	2			Europe	United Kingdom	England	Midlands and East of England					Javiana	I				Public Health England - Gastrointestinal Bacteria Reference Unit		Javiana	D1	l,z28	1,5	Javiana	9	l,z28	1,5	1674	17	Javiana	Lineage 3		13	12	17	520	13
SAL_CA4333AA	89869	SAL_CA4333AA	SAL_IA9261AA_AS	PRJNA248792	SRP042645	SAMN03475715	SRS902262	2015-08-27	2015-04-12	Human	Human	Homo sapiens; human	2015	1			Europe	United Kingdom	England	London				0	Javiana	I				Gastrointestinal Bacteria Reference Unit, Public Health England		Javiana	D1	l,z28	1,5	Javiana	9	l,z28	1,5	1547	17	Javiana	Lineage 3		60	12	17	16	13
SAL_CA4467AA	6454	SAL_CA4467AA	SAL_EA8048AA_AS	PRJNA248792	SRP042645	SAMN03475575	SRS902036	2015-08-27	2015-04-12	Human	Human	Homo sapiens; human	2014	4			Europe	United Kingdom	England						Javiana (Predicted)	I				Public Health England - Gastrointestinal Bacteria Reference Unit		Javiana	D1	l,z28	1,5	Javiana	9	l,z28	1,5	1547	17	Javiana	Lineage 3		60	12	17	16	13
SAL_CA5253AA	73638	SAL_CA5253AA	SAL_EA8309AA_AS	PRJNA248792	SRP042645	SAMN03469194	SRS900511	2015-08-27	2015-04-10	Human	Human	Homo sapiens; human	2014	12			Europe	United Kingdom	England						Javiana	I				Gastrointestinal Bacteria Reference Unit, Public Health England		Javiana	D1	l,z28	1,5	Javiana	9	l,z28	1,5	2623	17	Javiana	Lineage 3		13	12	17	16	13
SAL_CA5258AA	78630	SAL_CA5258AA	SAL_EA8312AA_AS	PRJNA248792	SRP042645	SAMN03469188	SRS900585	2015-08-27	2015-04-10	Human	Human	Homo sapiens; human	2014	12			Europe	United Kingdom	England						Javiana	I				Gastrointestinal Bacteria Reference Unit, Public Health England		Javiana	D1	l,z28	1,5	Javiana	9	l,z28	1,5	24	17	Javiana	Lineage 3		13	12	17	16	13
SAL_CA5307AA	73656	SAL_CA5307AA	SAL_EA8327AA_AS	PRJNA248792	SRP042645	SAMN03469138	SRS900468	2015-08-27	2015-04-10	Human	Human	Homo sapiens; human	2014	12			Europe	United Kingdom	England						Javiana	I				Gastrointestinal Bacteria Reference Unit, Public Health England		Javiana	D1	l,z28	1,5	Javiana	9	l,z28	1,5	1674	17	Javiana	Lineage 3		13	12	17	520	13
SAL_CA5613AA	75676	SAL_CA5613AA	SAL_BA4377AA_AS	PRJNA248792	SRP042645	SAMN03468748	SRS899772	2015-08-27	2015-04-10	Human	Human	Homo sapiens; human	2014	12			Europe	United Kingdom	England	London				0	Javiana	I				Gastrointestinal Bacteria Reference Unit, Public Health England		Javiana	D1	l,z28	1,5	Javiana	9	l,z28	1,5	437	17	Javiana	Lineage 3		13	12	63	16	13
SAL_CA5723AA	73574	SAL_CA5723AA	SAL_EA8489AA_AS	PRJNA248792	SRP042645	SAMN03468565	SRS899145	2015-08-27	2015-04-10	Human	Human	Homo sapiens; human	2014	9			Europe	United Kingdom	England	Midlands and East of England					Javiana	I				Public Health England - Gastrointestinal Bacteria Reference Unit		Javiana	D1	l,z28	1,5	Javiana	9	l,z28	1,5	2394	17	Javiana	Lineage 3		13	12	17	16	13
SAL_CA6423AA	49753	SAL_CA6423AA	SAL_EA8710AA_AS	PRJNA248792	SRP042645	SAMN03466047	SRS898192	2015-08-27	2015-04-09	Human	Human	Homo sapiens; human	2014	9			Europe	United Kingdom	England							I				Public Health England - Gastrointestinal Bacteria Reference Unit		Javiana	D1	l,z28	1,5	Javiana	9	l,z28	1,5	371	17	Javiana	Lineage 3		13	12	17	16	117
SAL_CA6672AA	62538	SAL_CA6672AA	SAL_EA8785AA_AS	PRJNA248792	SRP042645	SAMN03465798	SRS897919	2015-08-27	2015-04-09	Human	Human	Homo sapiens; human	2014	10			Europe	United Kingdom	England	London						I				Public Health England - Gastrointestinal Bacteria Reference Unit		Javiana	D1	l,z28	1,5	Javiana	9	l,z28	1,5	371	17	Javiana	Lineage 3		13	12	17	16	117
SAL_CA6800AA	44749	SAL_CA6800AA	SAL_EA8813AA_AS	PRJNA248792	SRP042645	SAMN03465663	SRS897808	2015-08-27	2015-04-09	Human	Human	Homo sapiens; human	2014	9			Europe	United Kingdom	England						Javiana (Predicted)	I				Public Health England - Gastrointestinal Bacteria Reference Unit		Javiana	D1	l,z28	1,5	Javiana	9	l,z28	1,5	1547	17	Javiana	Lineage 3		60	12	17	16	13
SAL_CA6825AA	44747	SAL_CA6825AA	SAL_EA8821AA_AS	PRJNA248792	SRP042645	SAMN03465638	SRS898019	2015-08-27	2015-04-09	Human	Human	Homo sapiens; human	2014	9			Europe	United Kingdom	England	Midlands and East of England					Javiana	I				Public Health England - Gastrointestinal Bacteria Reference Unit		Javiana	D1	l,z28	1,5	Javiana	9	l,z28	1,5	1674	17	Javiana	Lineage 3		13	12	17	520	13
SAL_CB0459AA	882896	SAL_CB0459AA	SAL_AC7540AA_AS	PRJNA248792	SRP042645	SAMN14071252	SRS6122869	2020-02-14	2020-02-09	Human	Human	Homo sapiens; human	2020	1			Europe	United Kingdom							Javiana	I				Public Health England		Javiana	D1	l,z28	1,5	Javiana	9	l,z28	1,5	1674	17	Javiana	Lineage 3		13	12	17	520	13
SAL_CB2733AA	884468	SAL_CB2733AA	SAL_AC8151AA_AS	PRJNA248792	SRP042645	SAMN14113812	SRS6150660	2020-02-16	2020-02-15	Human	Human	Homo sapiens; human	2020	1			Europe	United Kingdom							Javiana	I				Public Health England		Javiana	D1	l,z28	1,5	Javiana	9	l,z28	1,5	1547	17	Javiana	Lineage 3		60	12	17	16	13
SAL_CB6687AA	903418	SAL_CB6687AA	SAL_DC9710AA_AS	PRJNA248792	SRP042645	SAMN14418800	SRS6349655	2020-03-22	2020-03-21	Human	Human	Homo sapiens; human	2020	3			Europe	United Kingdom							Javiana	I				Public Health England		Javiana	D1	l,z28	1,5	Javiana	9	l,z28	1,5	1547	17	Javiana	Lineage 3		60	12	17	16	13
SAL_CB6973AA	896975	SAL_CB6973AA	SAL_EC0780AA_AS	PRJNA248792	SRP042645	SAMN14420815	SRS6350799	2020-03-23	2020-03-22	Human	Human	Homo sapiens; human	2020	2			Europe	United Kingdom							Javiana	I				Public Health England		Javiana	D1	l,z28	1,5	Javiana	9	l,z28	1,5	1547	17	Javiana	Lineage 3		60	12	17	16	13
SAL_CB7623AA	PNUSAS139868	SAL_CB7623AA	SAL_EC4950AA_AS	PRJNA271470	SRP061987	SAMN14446544	SRS6375507	2020-03-28	2020-03-25	Human	Human	Homo sapiens; stool	2016	3			North America	United States	Maryland											PulseNet Next Generation Subtyping Methods Unit		Javiana	D1	l,z28	1,5	Javiana	9	l,z28	1,5	24	17	Javiana	Lineage 3		13	12	17	16	13
SAL_CB7644AA	2015AM-3378	SAL_CB7644AA	SAL_EC4876AA_AS	PRJNA271470	SRP061987	SAMN14446519	SRS6375486	2020-03-28	2020-03-25	Human	Human	Homo sapiens; stool	2015	12			North America	United States	Maryland											PulseNet Next Generation Subtyping Methods Unit		Javiana	B	l,z28	1,5		-	l,z28	1,5	24	17	Javiana	Lineage 3		13	12	17	16	13
SAL_CB7934AA	PNUSAS140124	SAL_CB7934AA	SAL_EC8157AA_AS	PRJNA271470	SRP061987	SAMN14485879	SRS6399103	2020-03-31	2020-03-30	Human	Human	Homo sapiens; stool	2015	11			North America	United States	Maryland											PulseNet Next Generation Subtyping Methods Unit		Javiana	D1	l,z28	1,5	Javiana	9	l,z28	1,5	24	17	Javiana	Lineage 3		13	12	17	16	13
SAL_CB7949AA	PNUSAS140108	SAL_CB7949AA	SAL_EC8142AA_AS	PRJNA271470	SRP061987	SAMN14485884	SRS6398999	2020-03-31	2020-03-30	Human	Human	Homo sapiens; stool	2015	11			North America	United States	Maryland											PulseNet Next Generation Subtyping Methods Unit		Javiana	D1	l,z28	1,5	Javiana	9	l,z28	1,5	24	17	Javiana	Lineage 3		13	12	17	16	13
SAL_CB9267AA	PNUSAS141249	SAL_CB9267AA	SAL_FC5407AA_AS	PRJNA271470	SRP061987	SAMN14549327	SRS6442299	2020-04-08	2020-04-08	Human	Human	Homo sapiens; stool	2015	10			North America	United States	Maryland											PulseNet Next Generation Subtyping Methods Unit		Javiana	D1	l,z28	1,5		9,46	l,z28	1,5	24	17	Javiana	Lineage 3		13	12	17	16	13
SAL_CB9272AA	2015AM-2990	SAL_CB9272AA	SAL_FC5402AA_AS	PRJNA271470	SRP061987	SAMN14549317	SRS6442293	2020-04-08	2020-04-08	Human	Human	Homo sapiens; stool	2015	10			North America	United States	Maryland											PulseNet Next Generation Subtyping Methods Unit		Javiana	D1	l,z28	1,5	Javiana	9	l,z28	1,5	24	17	Javiana	Lineage 3		13	12	17	16	13
SAL_CB9274AA	PNUSAS141252	SAL_CB9274AA	SAL_FC5400AA_AS	PRJNA271470	SRP061987	SAMN14549323	SRS6442291	2020-04-08	2020-04-08	Human	Human	Homo sapiens; stool	2015	10			North America	United States	Maryland											PulseNet Next Generation Subtyping Methods Unit		Javiana	D1	l,z28	1,5	Javiana	9	l,z28	1,5	24	17	Javiana	Lineage 3		13	12	17	16	13
SAL_CB9280AA	2015AM-2989	SAL_CB9280AA	SAL_FC5394AA_AS	PRJNA271470	SRP061987	SAMN14549299	SRS6442284	2020-04-08	2020-04-08	Human	Human	Homo sapiens; stool	2015	10			North America	United States	Maryland											PulseNet Next Generation Subtyping Methods Unit		Javiana	D1	l,z28	1,5	Javiana	9	l,z28	1,5	24	17	Javiana	Lineage 3		13	12	17	16	13
SAL_CB9281AA	PNUSAS141241	SAL_CB9281AA	SAL_FC5393AA_AS	PRJNA271470	SRP061987	SAMN14549314	SRS6442283	2020-04-08	2020-04-08	Human	Human	Homo sapiens; stool	2015	10			North America	United States	Maryland											PulseNet Next Generation Subtyping Methods Unit		Javiana	D1	l,z28	1,5	Javiana	9	l,z28	1,5	24	17	Javiana	Lineage 3		13	12	17	16	13
SAL_CB9285AA	PNUSAS141237	SAL_CB9285AA	SAL_FC5389AA_AS	PRJNA271470	SRP061987	SAMN14549319	SRS6442279	2020-04-08	2020-04-08	Human	Human	Homo sapiens; stool	2015	10			North America	United States	Maryland											PulseNet Next Generation Subtyping Methods Unit		Javiana	D1	l,z28	1,5	Javiana	9	l,z28	1,5	24	17	Javiana	Lineage 3		13	12	17	16	13
SAL_CB9289AA	PNUSAS141248	SAL_CB9289AA	SAL_FC5385AA_AS	PRJNA271470	SRP061987	SAMN14549326	SRS6442217	2020-04-08	2020-04-08	Human	Human	Homo sapiens; stool	2015	11			North America	United States	Maryland											PulseNet Next Generation Subtyping Methods Unit		Javiana	D1	l,z28	1,5	Javiana	9	l,z28	1,5	24	17	Javiana	Lineage 3		13	12	17	16	13
SAL_CB9404AA	PNUSAS141402	SAL_CB9404AA	SAL_FC7381AA_AS	PRJNA271470	SRP061987	SAMN14560339	SRS6453191	2020-04-11	2020-04-10	Human	Human	Homo sapiens; stool	2015	9			North America	United States	Maryland											PulseNet Next Generation Subtyping Methods Unit		Javiana	D1	l,z28	1,5	Javiana	9	l,z28	1,5	24	17	Javiana	Lineage 3		13	12	17	16	13
SAL_CB9405AA	PNUSAS141379	SAL_CB9405AA	SAL_FC7380AA_AS	PRJNA271470	SRP061987	SAMN14560348	SRS6453189	2020-04-11	2020-04-10	Human	Human	Homo sapiens; stool	2015	10			North America	United States	Maryland											PulseNet Next Generation Subtyping Methods Unit		Javiana	D1	l,z28	1,5	Javiana	9	l,z28	1,5	24	17	Javiana	Lineage 3		13	12	17	16	13
SAL_CB9411AA	PNUSAS141404	SAL_CB9411AA	SAL_FC7374AA_AS	PRJNA271470	SRP061987	SAMN14560355	SRS6453150	2020-04-11	2020-04-10	Human	Human	Homo sapiens; stool					North America	United States	Maryland											PulseNet Next Generation Subtyping Methods Unit		Javiana	D1	l,z28	1,5		9,46	l,z28	1,5	1674	17	Javiana	Lineage 3		13	12	17	520	13
SAL_CB9419AA	PNUSAS141401	SAL_CB9419AA	SAL_FC7368AA_AS	PRJNA271470	SRP061987	SAMN14560340	SRS6452969	2020-04-11	2020-04-10	Human	Human	Homo sapiens; stool	2015	9			North America	United States	Maryland											PulseNet Next Generation Subtyping Methods Unit		Javiana	D1	l,z28	1,5	Javiana	9	l,z28	1,5	24	17	Javiana	Lineage 3		13	12	17	16	13
SAL_CB9425AA	PNUSAS141391	SAL_CB9425AA	SAL_FC7362AA_AS	PRJNA271470	SRP061987	SAMN14560329	SRS6452900	2020-04-11	2020-04-10	Human	Human	Homo sapiens; other	2015	8			North America	United States	Maryland											PulseNet Next Generation Subtyping Methods Unit		Javiana	D1	l,z28	1,5	Javiana	9	l,z28	1,5	24	17	Javiana	Lineage 3		13	12	17	16	13
SAL_CB9428AA	PNUSAS141398	SAL_CB9428AA	SAL_FC7359AA_AS	PRJNA271470	SRP061987	SAMN14560343	SRS6452893	2020-04-11	2020-04-10	Human	Human	Homo sapiens; stool	2015	8			North America	United States	Maryland											PulseNet Next Generation Subtyping Methods Unit		Javiana	D1	l,z28	1,5	Javiana	9	l,z28	1,5	24	17	Javiana	Lineage 3		13	12	17	16	13
SAL_CB9429AA	PNUSAS141381	SAL_CB9429AA	SAL_FC7358AA_AS	PRJNA271470	SRP061987	SAMN14560346	SRS6452815	2020-04-11	2020-04-10	Human	Human	Homo sapiens; stool	2015	9			North America	United States	Maryland											PulseNet Next Generation Subtyping Methods Unit		Javiana	D1	l,z28	1,5	Javiana	9	l,z28	1,5	24	17	Javiana	Lineage 3		13	12	17	16	13
SAL_CB9433AA	PNUSAS141397	SAL_CB9433AA	SAL_FC7354AA_AS	PRJNA271470	SRP061987	SAMN14560323	SRS6452806	2020-04-11	2020-04-10	Human	Human	Homo sapiens; stool	2015	8			North America	United States	Maryland											PulseNet Next Generation Subtyping Methods Unit		Javiana	D1	l,z28	1,5	Javiana	9	l,z28	1,5	24	17	Javiana	Lineage 3		13	12	17	16	13
SAL_CB9434AA	PNUSAS141405	SAL_CB9434AA	SAL_FC7353AA_AS	PRJNA271470	SRP061987	SAMN14560354	SRS6452805	2020-04-11	2020-04-10	Human	Human	Homo sapiens; stool	2015	9			North America	United States	Maryland											PulseNet Next Generation Subtyping Methods Unit		Javiana	D1	l,z28	1,5	Javiana	9	l,z28	1,5	24	17	Javiana	Lineage 3		13	12	17	16	13
SAL_CB9681AA	924811	SAL_CB9681AA	SAL_GC2860AA_AS	PRJNA248792	SRP042645	SAMN14602804	SRS6484785	2020-04-17	2020-04-16	Human	Human	Homo sapiens; human	2020	4			Europe	United Kingdom							Javiana	I				Public Health England		Javiana	D1	l,z28	1,5	Javiana	9	l,z28	1,5	24	17	Javiana	Lineage 3		13	12	17	16	13
SAL_DA1505AA	H120640443	SAL_DA1505AA	SAL_JA0216AA_AS	PRJNA248792	SRP042645	SAMN03160363	SRS736333	2015-08-27	2014-11-10	Human	Human	Homo sapiens; human	2012	2			Europe	United Kingdom	England	London				0	Javiana	I				Gastrointestinal Bacteria Reference Unit, Public Health England		Javiana	D1	l,z28	1,5	Javiana	9	l,z28	1,5	2744	17	Javiana	Lineage 3		13	12	17	706	13
SAL_DA1866AA	WAPHL_SAL-A00642	SAL_DA1866AA	SAL_FA1599AA_AS	PRJNA252015	SRP047173	SAMN03097359	SRS732475	2015-08-27	2014-10-28	Human	Human	Homo sapiens; Age: 30-39	2014	6			North America	United States	Washington						Javiana	I				Food and Drug Administration - Center for Food Safety and Applied Nutrition (US)		Javiana	B	l,z28	1,5		-	l,z28	1,5	24	17	Javiana	Lineage 3		13	12	17	16	13
SAL_DA1875AA	WAPHL_SAL-A00641	SAL_DA1875AA	SAL_FA1605AA_AS	PRJNA252015	SRP047173	SAMN03097358	SRS732462	2015-08-27	2014-10-28	Human	Human	Homo sapiens; Age: 20-29; urine	2014	4			North America	United States	Washington						Javiana	I				Food and Drug Administration - Center for Food Safety and Applied Nutrition (US)		Javiana	D1	l,z28	1,5	Javiana	9	l,z28	1,5	24	17	Javiana	Lineage 3		13	12	17	16	13
SAL_DA1880AA	WAPHL_SAL-A00643	SAL_DA1880AA	SAL_FA1607AA_AS	PRJNA252015	SRP047173	SAMN03097360	SRS732454	2015-08-27	2014-10-28	Human	Human	Homo sapiens; Age: 5-9; stool	2014	9			North America	United States	Washington						Javiana	I				Food and Drug Administration - Center for Food Safety and Applied Nutrition (US)		Javiana	B	l,z28	1,5		-	l,z28	1,5	24	17	Javiana	Lineage 3		13	12	17	16	13
SAL_DA3320AA	CFSAN023351	SAL_DA3320AA	SAL_FA2535AA_AS	PRJNA186035	SRP018785	SAMN02989067	SRS699120	2015-08-27	2014-09-10	Human	Human	Homo sapiens; feces	2012	8			North America	United States	Minnesota						Javiana (Predicted)	I				FDA/CFSAN		Javiana	D1	l,z28	1,5	Javiana	9	l,z28	1,5	2783	17	Javiana	Lineage 3		13	12	17	16	117
SAL_DA3441AA	CFSAN023358	SAL_DA3441AA	SAL_FA2559AA_AS	PRJNA183847	SRP028894	SAMN02989074	SRS697263	2015-08-27	2014-09-08	Human	Human	Homo sapiens; feces	2012	10			North America	United States	Minnesota						Javiana	I				Food and Drug Administration - Center for Food Safety and Applied Nutrition (US)		Javiana	D1	l,z28	1,5	Javiana	9	l,z28	1,5	24	17	Javiana	Lineage 3		13	12	17	16	13
SAL_DA3494AA	CFSAN023353	SAL_DA3494AA	SAL_JA0408AA_AS	PRJNA186035	SRP018785	SAMN02989069	SRS697210	2015-08-27	2014-09-08	Human	Human	Homo sapiens; feces	2012	8			North America	United States	Minnesota						Javiana (Predicted)	I				FDA/CFSAN		Javiana	D1	l,z28	1,5	Javiana	9	l,z28	1,5	2783	17	Javiana	Lineage 3		13	12	17	16	117
SAL_DA3508AA	CFSAN023355	SAL_DA3508AA	SAL_FA2592AA_AS	PRJNA215333	SRP032981	SAMN02989071	SRS697195	2015-08-27	2014-09-08	Human	Human	Homo sapiens; feces	2012	8			North America	United States	Minnesota						Javiana (Predicted)	I				FDA/CFSAN		Javiana	D1	l,z28	1,5	Javiana	9	l,z28	1,5	2783	17	Javiana	Lineage 3		13	12	17	16	117
SAL_DA3549AA	CFSAN023352	SAL_DA3549AA	SAL_FA2606AA_AS	PRJNA183847	SRP028894	SAMN02989068	SRS697142	2015-08-27	2014-09-08	Human	Human	Homo sapiens; feces	2012	8			North America	United States	Minnesota						Javiana (Predicted)	I				Food and Drug Administration - Center for Food Safety and Applied Nutrition (US)		Javiana	D1	l,z28	1,5	Javiana	9	l,z28	1,5	2783	17	Javiana	Lineage 3		13	12	17	16	117
SAL_DA6126AA	FLDOH-44	SAL_DA6126AA	SAL_FA3982AA_AS	PRJNA183848	SRP028812	SAMN02802290	SRS649086	2015-08-27	2014-06-27	Human	Human	Homo sapiens; Age: 0-4; stool	2014	4			North America	United States	Florida						Javiana					Food and Drug Administration - Center for Food Safety and Applied Nutrition (US)		Javiana	D1	l,z28	1,5	Javiana	9	l,z28	1,5	24	17	Javiana	Lineage 3		13	12	17	16	13
SAL_DA6127AA	FLDOH-34	SAL_DA6127AA	SAL_FA3983AA_AS	PRJNA183848	SRP028812	SAMN02802280	SRS649084	2015-08-27	2014-06-27	Human	Human	Homo sapiens; Age: 20-29	2014	2			North America	United States	Florida						Javiana					Food and Drug Administration - Center for Food Safety and Applied Nutrition (US)		Javiana	D1	l,z28	1,5	Javiana	9	l,z28	1,5	24	17	Javiana	Lineage 3		13	12	17	16	13
SAL_DA6128AA	FLDOH-36	SAL_DA6128AA	SAL_EA1741AA_AS	PRJNA183848	SRP028812	SAMN02802282	SRS649082	2015-08-27	2014-06-27	Human	Human	Homo sapiens; Age: 60-69; urine	2014	2			North America	United States	Florida						Javiana					Food and Drug Administration - Center for Food Safety and Applied Nutrition (US)		Javiana	D1	l,z28	1,5	Javiana	9	l,z28	1,5	24	17	Javiana	Lineage 3		13	12	17	16	13
SAL_DA6173AA	FLDOH-21	SAL_DA6173AA	SAL_FA4004AA_AS	PRJNA183848	SRP028812	SAMN02802267	SRS645273	2015-08-27	2014-06-23	Human	Human	Homo sapiens; Age: 0-4; stool	2014	1			North America	United States	Florida						Undetermined					FDA/CFSAN		Javiana	D1	l,z28	1,5	Javiana	9	l,z28	1,5	24	17	Javiana	Lineage 3		13	12	17	16	13
SAL_DA6200AA	FLDOH-26	SAL_DA6200AA	SAL_FA4021AA_AS	PRJNA183848	SRP028812	SAMN02802272	SRS645210	2015-08-27	2014-06-23	Human	Human	Homo sapiens; Age: 60-69; stool	2014	2			North America	United States	Florida						Javiana					Food and Drug Administration - Center for Food Safety and Applied Nutrition (US)		Javiana	D1	l,z28	1,5	Javiana	9	l,z28	1,5	1674	17	Javiana	Lineage 3		13	12	17	520	13
SAL_DA6336AA	FLDOH-2	SAL_DA6336AA	SAL_BA3107AA_AS	PRJNA183848	SRP028812	SAMN02802248	SRS638987	2015-08-27	2014-06-16	Human	Human	Age: 70-79; Homo sapiens	2013	12			North America	United States	Florida						Javiana					Food and Drug Administration - Center for Food Safety and Applied Nutrition (US)		Javiana	D1	l,z28	1,5	Javiana	9	l,z28	1,5	24	17	Javiana	Lineage 3		13	12	17	16	13
SAL_DA6349AA	FLDOH-4	SAL_DA6349AA	SAL_FA4100AA_AS	PRJNA183848	SRP028812	SAMN02802250	SRS638966	2015-08-27	2014-06-16	Human	Human	Homo sapiens; Age: 70-79; stool	2014	1			North America	United States	Florida						Javiana					Food and Drug Administration - Center for Food Safety and Applied Nutrition (US)		Javiana	D1	l,z28	1,5	Javiana	9	l,z28	1,5	24	17	Javiana	Lineage 3		13	12	17	16	13
SAL_DA6352AA	FLDOH-1	SAL_DA6352AA	SAL_FA4103AA_AS	PRJNA183848	SRP028812	SAMN02802247	SRS638962	2015-08-27	2014-06-16	Human	Human	Homo sapiens; Age: 60-69; blood	2013	12			North America	United States	Florida						Javiana					Food and Drug Administration - Center for Food Safety and Applied Nutrition (US)		Javiana	D1	l,z28	1,5	Javiana	9	l,z28	1,5	24	17	Javiana	Lineage 3		13	12	17	16	13
SAL_DA6361AA	FLDOH-10	SAL_DA6361AA	SAL_FA4108AA_AS	PRJNA183848	SRP028812	SAMN02802256	SRS638614	2015-08-27	2014-06-16	Human	Human	Homo sapiens; Age: 0-4; stool	2014	1			North America	United States	Florida						Javiana					Food and Drug Administration - Center for Food Safety and Applied Nutrition (US)		Javiana	D1	l,z28	1,5	Javiana	9	l,z28	1,5	24	17	Javiana	Lineage 3		13	12	17	16	13
SAL_DA6379AA	FLDOH-11	SAL_DA6379AA	SAL_CA0706AA_AS	PRJNA183848	SRP028812	SAMN02802257	SRS638591	2015-08-27	2014-06-16	Human	Human	Homo sapiens; Age: 60-69; stool	2014	1			North America	United States	Florida						Javiana	I				FDA/CFSAN		Javiana	D1	l,z28	1,5	Javiana	9	l,z28	1,5	24	17	Javiana	Lineage 3		13	12	17	16	13
SAL_DB0027AA	PNUSAS142247	SAL_DB0027AA	SAL_HC1361AA_AS	PRJNA271470	SRP061987	SAMN14647030	SRS6506979	2020-04-28	2020-04-20	Human	Human	Homo sapiens; stool	2015	8			North America	United States	Maryland											PulseNet Next Generation Subtyping Methods Unit		Javiana	D1	l,z28	1,5	Javiana	9	l,z28	1,5	24	17	Javiana	Lineage 3		13	12	17	16	13
SAL_DB0029AA	PNUSAS142249	SAL_DB0029AA	SAL_HC1359AA_AS	PRJNA271470	SRP061987	SAMN14647079	SRS6506977	2020-04-28	2020-04-20	Human	Human	Homo sapiens; stool	2015	9			North America	United States	Maryland											PulseNet Next Generation Subtyping Methods Unit		Javiana	D1	l,z28	1,5	Javiana	9	l,z28	1,5	24	17	Javiana	Lineage 3		13	12	17	16	13
SAL_DB0032AA	PNUSAS142269	SAL_DB0032AA	SAL_HC1356AA_AS	PRJNA271470	SRP061987	SAMN14647037	SRS6506974	2020-04-28	2020-04-20	Human	Human	Homo sapiens; stool	2015	8			North America	United States	Maryland											PulseNet Next Generation Subtyping Methods Unit		Javiana	B	l,z28	1,5		-	l,z28	1,5	24	17	Javiana	Lineage 3		13	12	17	16	13
SAL_DB0041AA	PNUSAS142262	SAL_DB0041AA	SAL_HC1845AA_AS	PRJNA271470	SRP061987	SAMN14647026	SRS6506965	2020-04-28	2020-04-20	Human	Human	Homo sapiens; stool	2015	8			North America	United States	Maryland											PulseNet Next Generation Subtyping Methods Unit		Javiana	D1	l,z28	1,5	Javiana	9	l,z28	1,5	3599	17	Javiana	Lineage 3		689	12	17	16	13
SAL_DB0042AA	2015AM-2345	SAL_DB0042AA	SAL_HC1346AA_AS	PRJNA271470	SRP061987	SAMN14647029	SRS6506964	2020-04-28	2020-04-20	Human	Human	Homo sapiens; other	2015	8			North America	United States	Maryland											PulseNet Next Generation Subtyping Methods Unit		Javiana	D1	l,z28	1,5	Javiana	9	l,z28	1,5	24	17	Javiana	Lineage 3		13	12	17	16	13
SAL_DB0045AA	PNUSAS142263	SAL_DB0045AA	SAL_HC1844AA_AS	PRJNA271470	SRP061987	SAMN14647025	SRS6506961	2020-04-28	2020-04-20	Human	Human	Homo sapiens; URINE CLEAN CATCH	2015	8			North America	United States	Maryland											PulseNet Next Generation Subtyping Methods Unit		Javiana	D1	l,z28	1,5	Javiana	9	l,z28	1,5	24	17	Javiana	Lineage 3		13	12	17	16	13
SAL_DB0046AA	PNUSAS142258	SAL_DB0046AA	SAL_HC1342AA_AS	PRJNA271470	SRP061987	SAMN14647001	SRS6506960	2020-04-28	2020-04-20	Human	Human	Homo sapiens; stool	2015	8			North America	United States	Maryland											PulseNet Next Generation Subtyping Methods Unit		Javiana	D1	l,z28	1,5	Javiana	9	l,z28	1,5	24	17	Javiana	Lineage 3		13	12	17	16	13
SAL_DB0048AA	PNUSAS142259	SAL_DB0048AA	SAL_HC1340AA_AS	PRJNA271470	SRP061987	SAMN14647000	SRS6506958	2020-04-28	2020-04-20	Human	Human	Homo sapiens; stool	2015	8			North America	United States	Maryland											PulseNet Next Generation Subtyping Methods Unit		Javiana	D1	l,z28	1,5	Javiana	9	l,z28	1,5	24	17	Javiana	Lineage 3		13	12	17	16	13
SAL_DB0321AA	PNUSAS141970	SAL_DB0321AA	SAL_HC2019AA_AS	PRJNA271470	SRP061987	SAMN14608989	SRS6491682	2020-04-28	2020-04-16	Human	Human	Homo sapiens; stool	2015	8			North America	United States	Maryland											PulseNet Next Generation Subtyping Methods Unit		Javiana	D1	l,z28	1,5	Javiana	9	l,z28	1,5	24	17	Javiana	Lineage 3		13	12	17	16	13
SAL_DB0326AA	PNUSAS141969	SAL_DB0326AA	SAL_HC2014AA_AS	PRJNA271470	SRP061987	SAMN14608920	SRS6491677	2020-04-28	2020-04-16	Human	Human	Homo sapiens; stool	2015	7			North America	United States	Maryland											PulseNet Next Generation Subtyping Methods Unit		Javiana	D1	l,z28	1,5	Javiana	9	l,z28	1,5	24	17	Javiana	Lineage 3		13	12	17	16	13
SAL_DB0329AA	PNUSAS141979	SAL_DB0329AA	SAL_HC2011AA_AS	PRJNA271470	SRP061987	SAMN14608996	SRS6491674	2020-04-28	2020-04-16	Human	Human	Homo sapiens; stool	2015	7			North America	United States	Maryland											PulseNet Next Generation Subtyping Methods Unit		Javiana	D1	l,z28	1,5	Javiana	9	l,z28	1,5	24	17	Javiana	Lineage 3		13	12	17	16	13
SAL_DB0346AA	PNUSAS141933	SAL_DB0346AA	SAL_HC1994AA_AS	PRJNA271470	SRP061987	SAMN14606419	SRS6489021	2020-04-28	2020-04-16	Human	Human	Homo sapiens; stool	2015	9			North America	United States	Maryland											PulseNet Next Generation Subtyping Methods Unit		Javiana	D1	l,z28	1,5		9,46	l,z28	1,5	24	17	Javiana	Lineage 3		13	12	17	16	13
SAL_DB0348AA	PNUSAS141927	SAL_DB0348AA	SAL_HC1992AA_AS	PRJNA271470	SRP061987	SAMN14606493	SRS6489018	2020-04-28	2020-04-16	Human	Human	Homo sapiens; stool	2015	10			North America	United States	Maryland											PulseNet Next Generation Subtyping Methods Unit		Javiana	B	l,z28	1,5		-	l,z28	1,5	1674	17	Javiana	Lineage 3		13	12	17	520	13
SAL_DB0354AA	PNUSAS141932	SAL_DB0354AA	SAL_HC1986AA_AS	PRJNA271470	SRP061987	SAMN14606427	SRS6489003	2020-04-28	2020-04-16	Human	Human	Homo sapiens; stool	2015	9			North America	United States	Maryland											PulseNet Next Generation Subtyping Methods Unit		Javiana	D1	l,z28	1,5	Javiana	9	l,z28	1,5	24	17	Javiana	Lineage 3		13	12	17	16	13
SAL_DB0355AA	PNUSAS141931	SAL_DB0355AA	SAL_HC1985AA_AS	PRJNA271470	SRP061987	SAMN14606309	SRS6488999	2020-04-28	2020-04-16	Human	Human	Homo sapiens; stool	2015	9			North America	United States	Maryland											PulseNet Next Generation Subtyping Methods Unit		Javiana	D1	l,z28	1,5		9,46	l,z28	1,5	24	17	Javiana	Lineage 3		13	12	17	16	13
SAL_DB0359AA	PNUSAS141938	SAL_DB0359AA	SAL_HC1981AA_AS	PRJNA271470	SRP061987	SAMN14606315	SRS6488995	2020-04-28	2020-04-16	Human	Human	Homo sapiens; stool	2015	9			North America	United States	Maryland											PulseNet Next Generation Subtyping Methods Unit		Javiana	B	l,z28	1,5		-	l,z28	1,5	1674	17	Javiana	Lineage 3		13	12	17	520	13
SAL_DB0455AA	PNUSAS137267	SAL_DB0455AA	SAL_HC4433AA_AS	PRJNA271470	SRP061987	SAMN14337586	SRS6287739	2020-05-01	2020-03-09	Human	Human	Homo sapiens; stool	2016	7			North America	United States	Maryland											PulseNet Next Generation Subtyping Methods Unit		Javiana	D1	l,z28	1,5	Javiana	9	l,z28	1,5	24	17	Javiana	Lineage 3		13	12	17	16	13
SAL_DB0468AA	PNUSAS137277	SAL_DB0468AA	SAL_HC4410AA_AS	PRJNA271470	SRP061987	SAMN14337572	SRS6287725	2020-05-01	2020-03-09	Human	Human	Homo sapiens; stool	2016	6			North America	United States	Maryland											PulseNet Next Generation Subtyping Methods Unit		Javiana	D1	l,z28	1,5	Javiana	9	l,z28	1,5	24	17	Javiana	Lineage 3		13	12	17	16	13
SAL_DB0473AA	PNUSAS137269	SAL_DB0473AA	SAL_HC4405AA_AS	PRJNA271470	SRP061987	SAMN14337553	SRS6287720	2020-05-01	2020-03-09	Human	Human	Homo sapiens; stool	2016	2			North America	United States	Maryland											PulseNet Next Generation Subtyping Methods Unit		Javiana	D1	l,z28	1,5		-	l,z28	1,5	24	17	Javiana	Lineage 3		13	12	17	16	13
SAL_DB2320AA	2015AM-1343	SAL_DB2320AA	SAL_HC6681AA_AS	PRJNA271470	SRP061987	SAMN14983938	SRS6685442	2020-05-21	2020-05-20	Human	Human	Homo sapiens; stool	2015	6			North America	United States	Maryland											PulseNet Next Generation Subtyping Methods Unit		Javiana	D1	-	1,5		9	-	1,5	24	17	Javiana	Lineage 3		13	12	17	16	13
SAL_DB2349AA	PNUSAS081788	SAL_DB2349AA	SAL_HC6865AA_AS	PRJNA271470	SRP061987	SAMN14987846	SRS6689351	2020-05-22	2020-05-21	Human	Human	Homo sapiens; stool					North America	United States	Maryland											PulseNet Next Generation Subtyping Methods Unit		Javiana	D1	l,z28	1,5	Javiana	9	l,z28	1,5	24	17	Javiana	Lineage 3		13	12	17	16	13
SAL_DB2480AA	PNUSAS081796	SAL_DB2480AA	SAL_HC6912AA_AS	PRJNA271470	SRP061987	SAMN14992876	SRS6691862	2020-05-22	2020-05-21	Human	Human	Homo sapiens; stool	2015	6			North America	United States	Maryland											PulseNet Next Generation Subtyping Methods Unit		Javiana	D1	l,z28	1,5	Javiana	9	l,z28	1,5	24	17	Javiana	Lineage 3		13	12	17	16	13
SAL_DB2488AA	PNUSAS081784	SAL_DB2488AA	SAL_HC6904AA_AS	PRJNA271470	SRP061987	SAMN14992862	SRS6691851	2020-05-22	2020-05-21	Human	Human	Homo sapiens; stool	2015	6			North America	United States	Maryland											PulseNet Next Generation Subtyping Methods Unit		Javiana	D1	l,z28	1,5	Javiana	9	l,z28	1,5	24	17	Javiana	Lineage 3		13	12	17	16	13
SAL_DB2489AA	PNUSAS081786	SAL_DB2489AA	SAL_HC6903AA_AS	PRJNA271470	SRP061987	SAMN14992872	SRS6691850	2020-05-22	2020-05-21	Human	Human	Homo sapiens; stool	2015	5			North America	United States	Maryland											PulseNet Next Generation Subtyping Methods Unit		Javiana	D1	l,z28	1,5	Javiana	9	l,z28	1,5	24	17	Javiana	Lineage 3		13	12	17	16	13
SAL_DB2498AA	PNUSAS081789	SAL_DB2498AA	SAL_HC6894AA_AS	PRJNA271470	SRP061987	SAMN14992871	SRS6691839	2020-05-22	2020-05-21	Human	Human	Homo sapiens; stool					North America	United States	Maryland											PulseNet Next Generation Subtyping Methods Unit		Javiana	D1	l,z28	1,5	Javiana	9	l,z28	1,5	24	17	Javiana	Lineage 3		13	12	17	16	13
SAL_DB2507AA	PNUSAS080449	SAL_DB2507AA	SAL_HC6885AA_AS	PRJNA271470	SRP061987	SAMN14992856	SRS6691820	2020-05-22	2020-05-21	Human	Human	Homo sapiens; stool	2015	5			North America	United States	Maryland											PulseNet Next Generation Subtyping Methods Unit		Javiana	D1	l,z28	1,5	Javiana	9	l,z28	1,5	24	17	Javiana	Lineage 3		13	12	17	16	13
SAL_DB4244AA	Z009	SAL_DB4244AA	SAL_IC0001AA_AS	PRJNA639393	SRP267264	SAMN15234847	SRS6838752	2020-06-19	2020-06-19	Human	Human	Homo sapiens; human	2012				Asia	China					35.8617	104.195						University of New South Wales		Panama	D1	l,z28	1,5	Javiana	9	l,z28	1,5	2494	17	Javiana	Lineage 3		60	429	17	662	13
SAL_EA2386AA	FLDOH-116	SAL_EA2386AA	SAL_IA2702AA_AS	PRJNA183848	SRP028812	SAMN04096828	SRS1093281	2015-10-01	2015-10-01	Human	Human	Homo sapiens; Age: 60-69; urine	2015	7			North America	United States	Florida						Javiana					Food and Drug Administration (US)		Javiana	B	l,z28	1,5		9,46	l,z28	1,5	24	17	Javiana	Lineage 3		13	12	17	16	13
SAL_EA2387AA	FLDOH-115	SAL_EA2387AA	SAL_JA8281AA_AS	PRJNA183848	SRP028812	SAMN04096761	SRS1093283	2015-10-01	2015-10-01	Human	Human	Homo sapiens; Age: 20-29; stool	2015	6			North America	United States	Florida						Javiana					Food and Drug Administration (US)		Javiana	D1	l,z28	1,5	Javiana	9	l,z28	1,5	24	17	Javiana	Lineage 3		13	12	17	16	13
SAL_EA2388AA	FLDOH-114	SAL_EA2388AA	SAL_IA3611AA_AS	PRJNA183848	SRP028812	SAMN04096704	SRS1093277	2015-10-01	2015-10-01	Human	Human	Homo sapiens; Age: 0-4; stool	2015	6			North America	United States	Florida						Javiana (Predicted)					FDA		Javiana	D1	l,z28	1,5	Javiana	9	l,z28	1,5	24	17	Javiana	Lineage 3		13	12	17	16	13
SAL_EA2389AA	FLDOH-113	SAL_EA2389AA	SAL_IA3613AA_AS	PRJNA183848	SRP028812	SAMN04096812	SRS1093279	2015-10-01	2015-10-01	Human	Human	Homo sapiens; Age: 0-4; stool	2015	7			North America	United States	Florida						Javiana					Food and Drug Administration (US)		Javiana	D1	l,z28	1,5		9,46	l,z28	1,5	24	17	Javiana	Lineage 3		13	12	17	16	13
SAL_EA2390AA	FLDOH-112	SAL_EA2390AA	SAL_JA8329AA_AS	PRJNA183848	SRP028812	SAMN04096752	SRS1093272	2015-10-01	2015-10-01	Human	Human	Homo sapiens; Age: 0-4; stool	2015	7			North America	United States	Florida						Javiana					Food and Drug Administration (US)		Javiana	D1	l,z28	1,5	Javiana	9	l,z28	1,5	24	17	Javiana	Lineage 3		13	12	17	16	13
SAL_EA2391AA	FLDOH-111	SAL_EA2391AA	SAL_IA3614AA_AS	PRJNA183848	SRP028812	SAMN04096565	SRS1093273	2015-10-01	2015-10-01	Human	Human	Homo sapiens; Age: 5-9; stool	2015	6			North America	United States	Florida						Javiana (Predicted)					Food and Drug Administration (US)		Javiana	D1	l,z28	1,5		9,46	l,z28	1,5	24	17	Javiana	Lineage 3		13	12	17	16	13
SAL_EA2394AA	FLDOH-110	SAL_EA2394AA	SAL_JA8354AA_AS	PRJNA183848	SRP028812	SAMN04096853	SRS1093271	2015-10-01	2015-10-01	Human	Human	Homo sapiens; Age: 30-39; stool	2015	7			North America	United States	Florida						Javiana					Food and Drug Administration (US)		Javiana	D1	l,z28	1,5	Javiana	9	l,z28	1,5	24	17	Javiana	Lineage 3		13	12	17	16	13
SAL_EA2395AA	FLDOH-109	SAL_EA2395AA	SAL_HA9356AA_AS	PRJNA183848	SRP028812	SAMN04096743	SRS1093268	2015-10-01	2015-10-01	Human	Human	Homo sapiens; Age: 20-29; stool	2015	6			North America	United States	Florida						Serotype Pending					FDA		Javiana	D1	l,z28	1,5	Javiana	9	l,z28	1,5	24	17	Javiana	Lineage 3		13	12	17	16	13
SAL_EA2396AA	FLDOH-108	SAL_EA2396AA	SAL_IA2632AA_AS	PRJNA183848	SRP028812	SAMN04096632	SRS1093269	2015-10-01	2015-10-01	Human	Human	Homo sapiens; Age: 60-69; stool					North America	United States	Florida						Javiana					Food and Drug Administration (US)		Javiana	B	l,z28	1,5		-	l,z28	1,5	24	17	Javiana	Lineage 3		13	12	17	16	13
SAL_EA2397AA	FLDOH-107	SAL_EA2397AA	SAL_IA3617AA_AS	PRJNA183848	SRP028812	SAMN04096784	SRS1093266	2015-10-01	2015-10-01	Human	Human	Homo sapiens; Age: 0-4; stool	2015	7			North America	United States	Florida						Serotype Pending					FDA		Javiana	D1	l,z28	1,5	Javiana	9	l,z28	1,5	24	17	Javiana	Lineage 3		13	12	17	16	13
SAL_EA2398AA	FLDOH-106	SAL_EA2398AA	SAL_IA2568AA_AS	PRJNA183848	SRP028812	SAMN04096735	SRS1093264	2015-10-01	2015-10-01	Human	Human	Homo sapiens; Age: 5-9; stool	2015	7			North America	United States	Florida						Javiana					Food and Drug Administration (US)		Javiana	D1	l,z28	1,5		-	l,z28	1,5	24	17	Javiana	Lineage 3		13	12	17	16	13
SAL_EA2399AA	FLDOH-105	SAL_EA2399AA	SAL_HA7044AA_AS	PRJNA183848	SRP028812	SAMN04096562	SRS1093265	2015-10-01	2015-10-01	Human	Human	Homo sapiens; Age: 0-4; stool	2015	5			North America	United States	Florida						Serotype Pending					FDA		Javiana	B	l,z28	1,5		-	l,z28	1,5	24	17	Javiana	Lineage 3		13	12	17	16	13
SAL_EA2819AA	FDA575797	SAL_EA2819AA	SAL_IA2753AA_AS	PRJNA186035	SRP018785	SAMN01933192	SRS1108585	2015-10-12	2015-10-09	Human	Human	clinical	2009	7			North America	Mexico							Javiana	I				Food and Drug Administration (US)		Javiana	B	l,z28	1,5		-	l,z28	1,5	24	17	Javiana	Lineage 3		13	12	17	16	13
SAL_EA6936AA	43934	SAL_EA6936AA	SAL_KA0461AA_AS	PRJNA248792	SRP042645	SAMN04364154	SRS1220511	2015-12-23	2015-12-22	Human	Human	Homo sapiens; human					Europe	United Kingdom	England	Bournemouth, Christchurch and Poole			50.7413	-1.83309	Javiana	I				Public Health England		Javiana	D1	l,z28	1,5	Javiana	9	l,z28	1,5	24	17	Javiana	Lineage 3		13	12	17	16	13
SAL_EA6953AA	98253	SAL_EA6953AA	SAL_KA0478AA_AS	PRJNA248792	SRP042645	SAMN04364137	SRS1220495	2015-12-23	2015-12-22	Human	Human	Homo sapiens; human					Europe	United Kingdom	England	Bournemouth, Christchurch and Poole			50.7413	-1.83309	Javiana (Predicted)	I				Public Health England		Javiana	D1	l,z28	1,5	Javiana	9	l,z28	1,5	437	17	Javiana	Lineage 3		13	12	63	16	13
SAL_EA7346AA	97867	SAL_EA7346AA	SAL_KA0871AA_AS	PRJNA248792	SRP042645	SAMN04363727	SRS1220045	2015-12-23	2015-12-22	Human	Human	Homo sapiens; human					Europe	United Kingdom	England	Bournemouth, Christchurch and Poole			50.7413	-1.83309	Javiana	I				Public Health England		Javiana	D1	l,z28	1,5	Javiana	9	l,z28	1,5	24	17	Javiana	Lineage 3		13	12	17	16	13
SAL_EA7356AA	91994	SAL_EA7356AA	SAL_KA0881AA_AS	PRJNA248792	SRP042645	SAMN04363715	SRS1220025	2015-12-23	2015-12-22	Human	Human	Homo sapiens; human					Europe	United Kingdom	England	Bournemouth, Christchurch and Poole			50.7413	-1.83309	Javiana	I				Public Health England		Javiana	D1	l,z28	1,5	Javiana	9	l,z28	1,5	1547	17	Javiana	Lineage 3		60	12	17	16	13
SAL_EA7375AA	29250	SAL_EA7375AA	SAL_KA0900AA_AS	PRJNA248792	SRP042645	SAMN04363696	SRS1220006	2015-12-23	2015-12-22	Human	Human	Homo sapiens; human					Europe	United Kingdom	England	Bournemouth, Christchurch and Poole			50.7413	-1.83309	Itami	I				Public Health England		Javiana	D1	l,z28	1,5	Javiana	9	l,z28	1,5	24	17	Javiana	Lineage 3		13	12	17	16	13
SAL_EA7388AA	101424	SAL_EA7388AA	SAL_KA0913AA_AS	PRJNA248792	SRP042645	SAMN04363683	SRS1220124	2015-12-23	2015-12-22	Human	Human	Homo sapiens; human					Europe	United Kingdom	England	Bournemouth, Christchurch and Poole			50.7413	-1.83309	Javiana	I				Public Health England		Javiana	D1	l,z28	1,5	Javiana	9	l,z28	1,5	24	17	Javiana	Lineage 3		13	12	17	16	13
SAL_EA9162AA	53091	SAL_EA9162AA	SAL_KA2808AA_AS	PRJNA248792	SRP042645	SAMN04437634	SRS1259659	2016-01-26	2016-01-26	Human	Human	Homo sapiens; human					Europe	United Kingdom	England	Bournemouth, Christchurch and Poole			50.7413	-1.83309		I				Public Health England		Javiana	D1	l,z28	1,5	Javiana	9	l,z28	1,5	371	17	Javiana	Lineage 3		13	12	17	16	117
SAL_FA4564AA	187480	SAL_FA4564AA	SAL_KA8172AA_AS	PRJNA248792	SRP042645	SAMN04600341	SRS1371364	2016-04-02	2016-04-02	Human	Human	Homo sapiens; human	2015	11			Europe	United Kingdom							Javiana	I				Public Health England		Javiana	D1	l,z28	1,5	Javiana	9	l,z28	1,5	437	17	Javiana	Lineage 3		13	12	63	16	13
SAL_FA7137AA	E2016007387	SAL_FA7137AA	SAL_LA1848AA_AS	PRJNA186035	SRP018785	SAMN05058781	SRS1462434	2016-05-23	2015-01-01	Human	Human	Homo sapiens; Feces	2016	5			North America	United States	Minnesota						Enteritidis					Food and Drug Administration - Center for Food Safety and Applied Nutrition (US)		Javiana	D1	l,z28	1,5	Javiana	9	l,z28	1,5	24	17	Javiana	Lineage 3		13	12	17	16	13
SAL_GA1653AA	BCW_4002	SAL_GA1653AA	SAL_LA7749AA_AS	PRJNA203445	SRP022914	SAMN02368814	SRS865295	2016-06-30	2016-03-05	Human	Human	Homo sapiens	2012				North America	United States	Minnesota						Javiana	I				University of California Davis - 100K Genome Project		Javiana	D1	l,z28	1,5	Javiana	9	l,z28	1,5	24	17	Javiana	Lineage 3		13	12	17	16	13
SAL_GA1655AA	BCW_3978	SAL_GA1655AA	SAL_LA7747AA_AS	PRJNA203445	SRP022914	SAMN02368795	SRS865298	2016-06-30	2016-03-05	Human	Human	Homo sapiens	2011				North America	United States	Georgia						Javiana	I				University of California Davis - 100K Genome Project		Javiana	D1	l,z28	1,5	Javiana	9	l,z28	1,5	24	17	Javiana	Lineage 3		13	12	17	16	13
SAL_GA3111AA	NCTR-RN607	SAL_GA3111AA	SAL_LA6359AA_AS	PRJNA203445	SRP022914	SAMN02368401	SRS536074	2016-07-01	2015-07-22	Human	Human	Homo sapiens	2003				North America	United States	Arkansas						Javiana	I				University of California at Davis 100K Pathogen Genome Project		Javiana	D1	l,z28	1,5	Javiana	9	l,z28	1,5	24	17	Javiana	Lineage 3		13	12	17	16	13
SAL_GA3112AA	NCTR-RN575	SAL_GA3112AA	SAL_LA6358AA_AS	PRJNA203445	SRP022914	SAMN02368400	SRS536073	2016-07-01	2015-07-22	Human	Human	Homo sapiens	2002				North America	United States	Arkansas						Javiana	I				University of California at Davis 100K Pathogen Genome Project		Javiana	D1	l,z28	1,5	Javiana	9	l,z28	1,5	24	17	Javiana	Lineage 3		13	12	17	16	13
SAL_GA3113AA	BCW_3424	SAL_GA3113AA	SAL_LA6357AA_AS	PRJNA203445	SRP022914	SAMN02368399	SRS536072	2016-07-01	2015-07-22	Human	Human	Homo sapiens	2002				North America	United States	Arkansas						Javiana	I				University of California Davis - 100K Genome Project		Javiana	D1	l,z28	1,5	Javiana	9	l,z28	1,5	371	17	Javiana	Lineage 3		13	12	17	16	117
SAL_GA3114AA	NCTR-RN482	SAL_GA3114AA	SAL_LA6356AA_AS	PRJNA203445	SRP022914	SAMN02368397	SRS536071	2016-07-01	2015-07-22	Human	Human	Homo sapiens	2003				North America	United States	Arkansas						Javiana	I				University of California at Davis 100K Pathogen Genome Project		Javiana	D1	l,z28	1,5	Javiana	9	l,z28	1,5	24	17	Javiana	Lineage 3		13	12	17	16	13
SAL_GA3303AA	CDC B1171	SAL_GA3303AA	SAL_LA6166AA_AS	PRJNA203445	SRP022914	SAMN02367737	SRS535856	2016-07-01	2015-07-22	Human	Human	Homo sapiens; human					North America	United States	North Carolina						Panama	I				University of California at Davis 100K Pathogen Genome Project		Javiana	D1	l,z28	1,5	Javiana	9	l,z28	1,5	24	17	Javiana	Lineage 3		13	12	17	16	13
SAL_GA3375AA	BCW_3423	SAL_GA3375AA	SAL_LA6094AA_AS	PRJNA203445	SRP022914	SAMN02368398	SRS529023	2016-07-01	2015-07-22	Human	Human	Homo sapiens	2002				North America	United States	Arkansas						Javiana	I				University of California Davis - 100K Genome Project		Javiana	D1	l,z28	1,5	Javiana	9	l,z28	1,5	24	17	Javiana	Lineage 3		13	12	17	16	13
SAL_GA3436AA	BCW_4008	SAL_GA3436AA	SAL_LA6032AA_AS	PRJNA203445	SRP022914	SAMN02368819	SRS528881	2016-07-01	2015-07-22	Human	Human	Homo sapiens	2012				North America	United States	Virginia						Javiana	I				University of California Davis - 100K Genome Project		Javiana	D1	l,z28	1,5	Javiana	9	l,z28	1,5	24	17	Javiana	Lineage 3		13	12	17	16	13
SAL_GA3448AA	BCW_3988	SAL_GA3448AA	SAL_LA6020AA_AS	PRJNA203445	SRP022914	SAMN02368805	SRS528869	2016-07-01	2015-07-22	Human	Human	Homo sapiens	2012				North America	United States	Georgia						Javiana	I				University of California Davis - 100K Genome Project		Javiana	D1	l,z28	1,5	Javiana	9	l,z28	1,5	24	17	Javiana	Lineage 3		13	12	17	16	13
SAL_GA3460AA	BCW_3973	SAL_GA3460AA	SAL_LA6008AA_AS	PRJNA203445	SRP022914	SAMN02368791	SRS528857	2016-07-01	2015-07-22	Human	Human	Homo sapiens	2010				North America	United States	Indiana						Javiana	I				University of California Davis - 100K Genome Project		Javiana	D1	l,z28	1,5	Javiana	9	l,z28	1,5	24	17	Javiana	Lineage 3		13	12	17	16	13
SAL_GA3608AA	BCW_2706	SAL_GA3608AA	SAL_LA5860AA_AS	PRJNA203445	SRP022914	SAMN02368583	SRS528709	2016-07-01	2015-07-22	Human	Human	Homo sapiens; human	2002				Asia	Taiwan							Javiana	I				University of California Davis - 100K Genome Project		Javiana	D1	l,z28	1,5	Javiana	9	l,z28	1,5	1547	17	Javiana	Lineage 3		60	12	17	16	13
SAL_GA7659AA	0000-0058-7853	SAL_GA7659AA	SAL_MA5464AA_AS	PRJNA278886	SRP056445	SAMN05374477	SRS1571662	2016-08-19	2016-07-25	Human	Human	Homo sapiens; Age: 50; female; stool	2016				North America	United States	Massachusetts	Suffolk County	Boston				Javiana (Predicted)					Brigham & Women's Hospital		Javiana	D1	l,z28	1,5	Javiana	9	l,z28	1,5	24	17	Javiana	Lineage 3		13	12	17	16	13
SAL_GA9433AA	AZ-TG93545	SAL_GA9433AA	SAL_MA7955AA_AS	PRJNA183847	SRP028894	SAMN05781383	SRS1704328	2016-09-21	2015-01-01	Human	Human	Homo sapiens; human	2016				North America	United States	Arizona						Javiana					FDA Center for Food Safety and Applied Nutrition		Javiana	D1	l,z28	1,5	Javiana	9	l,z28	1,5	24	17	Javiana	Lineage 3		13	12	17	16	13
SAL_GA9434AA	AZ-TG93549	SAL_GA9434AA	SAL_MA7954AA_AS	PRJNA183847	SRP028894	SAMN05781382	SRS1704327	2016-09-21	2015-01-01	Human	Human	Homo sapiens; human	2016				North America	United States	Arizona						Javiana					FDA Center for Food Safety and Applied Nutrition		Javiana	D1	l,z28	1,5	Javiana	9	l,z28	1,5	24	17	Javiana	Lineage 3		13	12	17	16	13
SAL_GA9435AA	AZ-TG93553	SAL_GA9435AA	SAL_MA7953AA_AS	PRJNA183847	SRP028894	SAMN05781381	SRS1704326	2016-09-21	2015-01-01	Human	Human	Homo sapiens; human	2016				North America	United States	Arizona						Javiana					FDA Center for Food Safety and Applied Nutrition		Javiana	D1	l,z28	1,5	Javiana	9	l,z28	1,5	24	17	Javiana	Lineage 3		13	12	17	16	13
SAL_GA9436AA	AZ-TG93557	SAL_GA9436AA	SAL_MA7952AA_AS	PRJNA183847	SRP028894	SAMN05781380	SRS1704325	2016-09-21	2015-01-01	Human	Human	Homo sapiens; human	2016				North America	United States	Arizona						Javiana					FDA Center for Food Safety and Applied Nutrition		Javiana	D1	l,z28	1,5	Javiana	9	l,z28	1,5	24	17	Javiana	Lineage 3		13	12	17	16	13
SAL_GA9437AA	AZ-TG93561	SAL_GA9437AA	SAL_MA7951AA_AS	PRJNA183847	SRP028894	SAMN05781379	SRS1704324	2016-09-21	2015-01-01	Human	Human	Homo sapiens; human	2016				North America	United States	Arizona						Javiana					FDA Center for Food Safety and Applied Nutrition		Javiana	D1	l,z28	1,5	Javiana	9	l,z28	1,5	24	17	Javiana	Lineage 3		13	12	17	16	13
SAL_GA9438AA	AZ-TG93565	SAL_GA9438AA	SAL_MA7950AA_AS	PRJNA183847	SRP028894	SAMN05781378	SRS1704323	2016-09-21	2015-01-01	Human	Human	Homo sapiens; human	2016				North America	United States	Arizona						Javiana					FDA Center for Food Safety and Applied Nutrition		Javiana	D1	l,z28	1,5	Javiana	9	l,z28	1,5	24	17	Javiana	Lineage 3		13	12	17	16	13
SAL_GA9439AA	AZ-TG93569	SAL_GA9439AA	SAL_MA7949AA_AS	PRJNA183847	SRP028894	SAMN05781377	SRS1704322	2016-09-21	2015-01-01	Human	Human	Homo sapiens; human	2016				North America	United States	Arizona						Javiana					FDA Center for Food Safety and Applied Nutrition		Javiana	D1	l,z28	1,5	Javiana	9	l,z28	1,5	24	17	Javiana	Lineage 3		13	12	17	16	13
SAL_GA9440AA	AZ-TG93573	SAL_GA9440AA	SAL_MA7948AA_AS	PRJNA183847	SRP028894	SAMN05781376	SRS1704321	2016-09-21	2015-01-01	Human	Human	Homo sapiens; human	2016				North America	United States	Arizona						Javiana					FDA Center for Food Safety and Applied Nutrition		Javiana	D1	l,z28	1,5	Javiana	9	l,z28	1,5	24	17	Javiana	Lineage 3		13	12	17	16	13
SAL_GA9441AA	AZ-TG93577	SAL_GA9441AA	SAL_MA7947AA_AS	PRJNA183847	SRP028894	SAMN05781375	SRS1704320	2016-09-21	2015-01-01	Human	Human	Homo sapiens; human	2016				North America	United States	Arizona						Javiana					FDA Center for Food Safety and Applied Nutrition		Javiana	D1	l,z28	1,5	Javiana	9	l,z28	1,5	24	17	Javiana	Lineage 3		13	12	17	16	13
SAL_GA9442AA	AZ-TG93581	SAL_GA9442AA	SAL_MA7946AA_AS	PRJNA183847	SRP028894	SAMN05781374	SRS1704319	2016-09-21	2015-01-01	Human	Human	Homo sapiens; human	2016				North America	United States	Arizona						Javiana					FDA Center for Food Safety and Applied Nutrition		Javiana	D1	l,z28	1,5	Javiana	9	l,z28	1,5	24	17	Javiana	Lineage 3		13	12	17	16	13
SAL_HA0067AA	PNUSAS004196	SAL_HA0067AA	SAL_MA9887AA_AS	PRJNA230403	SRP040281	SAMN05819021	SRS1714344	2016-09-28	2016-09-27	Human	Human	Age: 50-59; stool	2016	3			North America	United States	Wyoming						Enteritidis					PulseNet Next Generation Subtyping Methods Unit		Javiana	D1	l,z28	1,5	Javiana	9	l,z28	1,5	24	17	Javiana	Lineage 3		13	12	17	16	13
SAL_HA4160AA	2016K-0965	SAL_HA4160AA	SAL_NA7783AA_AS	PRJNA230403	SRP040281	SAMN06014725	SRS1796003	2016-11-16	2016-11-09	Human	Human	Age: 30-39; stool	2016	9			North America	United States							Javiana (Predicted)					Centers for Disease Control and Prevention Enteric Diseases Laboratory Branch		Javiana	D1	l,z28	1,5	Javiana	9	l,z28	1,5	24	17	Javiana	Lineage 3		13	12	17	16	13
SAL_HA4613AA	09-0793	SAL_HA4613AA	SAL_OA0186AA_AS	PRJNA353625	SRP093623	SAMN06029915	SRS1812559	2016-11-22	2016-11-20	Human	Human	Homo sapiens					North America	Canada							Javiana	I				Public Health Agency Of Canada		Javiana	D1	l,z28	1,5	Javiana	9	l,z28	1,5	371	17	Javiana	Lineage 3		13	12	17	16	117
SAL_HA4675AA	2970-09-01	SAL_HA4675AA	SAL_OA5820AA_AS	PRJNA353625	SRP093623	SAMN06029954	SRS1816281	2016-11-23	2016-11-22	Human	Human	Homo sapiens					North America	Canada							Javiana	I				Public Health Agency Of Canada		Javiana	D1	l,z28	1,5	Javiana	9	l,z28	1,5	24	17	Javiana	Lineage 3		13	12	17	16	13
SAL_HA4762AA	10-0981	SAL_HA4762AA	SAL_OA0901AA_AS	PRJNA353625	SRP093623	SAMN06030013	SRS1817886	2016-11-24	2016-11-23	Human	Human	Homo sapiens					North America	Canada							Javiana	I				Public Health Agency Of Canada		Javiana	B	l,z28	1,5		-	l,z28	1,5	1547	17	Javiana	Lineage 3		60	12	17	16	13
SAL_HA4804AA	4350-09-01	SAL_HA4804AA	SAL_OA0859AA_AS	PRJNA353625	SRP093623	SAMN06029972	SRS1817221	2016-11-24	2016-11-22	Human	Human	Homo sapiens					North America	Canada							Javiana	I				Public Health Agency Of Canada		Javiana	B	l,z28	1,5		-	l,z28	1,5	24	17	Javiana	Lineage 3		13	12	17	16	13
SAL_HA4805AA	3098-09-01	SAL_HA4805AA	SAL_OA0979AA_AS	PRJNA353625	SRP093623	SAMN06029959	SRS1817220	2016-11-24	2016-11-22	Human	Human	Homo sapiens					North America	Canada							Javiana	I				Public Health Agency Of Canada		Javiana	D1	l,z28	1,5	Javiana	9	l,z28	1,5	24	17	Javiana	Lineage 3		13	12	17	16	13
SAL_HA4884AA	2034-11-01	SAL_HA4884AA	SAL_OA1140AA_AS	PRJNA353625	SRP093623	SAMN06030103	SRS1818502	2016-11-25	2016-11-24	Human	Human	Homo sapiens					North America	Canada							Javiana	I				Public Health Agency Of Canada		Javiana	D1	l,z28	1,5	Javiana	9	l,z28	1,5	1674	17	Javiana	Lineage 3		13	12	17	520	13
SAL_HA4911AA	8121-10-01	SAL_HA4911AA	SAL_OA1109AA_AS	PRJNA353625	SRP093623	SAMN06030074	SRS1818360	2016-11-25	2016-11-23	Human	Human	Homo sapiens					North America	Canada							Javiana	I				Public Health Agency Of Canada		Javiana	D1	l,z28	1,5	Javiana	9	l,z28	1,5	2783	17	Javiana	Lineage 3		13	12	17	16	117
SAL_HA4937AA	3715-10-01	SAL_HA4937AA	SAL_OA1083AA_AS	PRJNA353625	SRP093623	SAMN06030038	SRS1818019	2016-11-25	2016-11-23	Human	Human	Homo sapiens					North America	Canada							Javiana	I				Public Health Agency Of Canada		Javiana	D1	l,z28	1,5	Javiana	9	l,z28	1,5	24	17	Javiana	Lineage 3		13	12	17	16	13
SAL_HA4963AA	2744-10-01	SAL_HA4963AA	SAL_OA1057AA_AS	PRJNA353625	SRP093623	SAMN06030031	SRS1817972	2016-11-25	2016-11-23	Human	Human	Homo sapiens					North America	Canada							Javiana	I				Public Health Agency Of Canada		Javiana	D1	l,z28	1,5		-	l,z28	1,5	371	17	Javiana	Lineage 3		13	12	17	16	117
SAL_HA4990AA	13-0132	SAL_HA4990AA	SAL_OA1871AA_AS	PRJNA353625	SRP093623	SAMN06030289	SRS1819427	2016-11-27	2016-11-25	Human	Human	Homo sapiens					North America	Canada							Javiana	I				Public Health Agency Of Canada		Javiana	D1	l,z28	1,5	Javiana	9	l,z28	1,5	24	17	Javiana	Lineage 3		13	12	17	16	13
SAL_HA4996AA	13-0119	SAL_HA4996AA	SAL_OA1586AA_AS	PRJNA353625	SRP093623	SAMN06030287	SRS1819421	2016-11-27	2016-11-25	Human	Human	Homo sapiens					North America	Canada							Javiana	I				Public Health Agency Of Canada		Javiana	B	l,z28	1,5		-	l,z28	1,5	24	17	Javiana	Lineage 3		13	12	17	16	13
SAL_HA5033AA	13-0002	SAL_HA5033AA	SAL_OA2107AA_AS	PRJNA353625	SRP093623	SAMN06030284	SRS1819383	2016-11-27	2016-11-25	Human	Human	Homo sapiens					North America	Canada							Javiana	I				Public Health Agency Of Canada		Javiana	D1	l,z28	1,5	Javiana	9	l,z28	1,5	24	17	Javiana	Lineage 3		13	12	17	16	13
SAL_HA5046AA	13-1023	SAL_HA5046AA	SAL_OA2067AA_AS	PRJNA353625	SRP093623	SAMN06030303	SRS1819370	2016-11-27	2016-11-25	Human	Human	Homo sapiens					North America	Canada							Javiana	I				Public Health Agency Of Canada		Javiana	D1	l,z28	1,5	Javiana	9	l,z28	1,5	24	17	Javiana	Lineage 3		13	12	17	16	13
SAL_HA5141AA	7312-11-01	SAL_HA5141AA	SAL_OA1311AA_AS	PRJNA353625	SRP093623	SAMN06030156	SRS1819151	2016-11-27	2016-11-24	Human	Human	Homo sapiens					North America	Canada							Javiana	I				Public Health Agency Of Canada		Javiana	B	l,z28	1,5		-	l,z28	1,5	1547	17	Javiana	Lineage 3		60	12	17	16	13
SAL_HA5150AA	2229-12-01	SAL_HA5150AA	SAL_OA1302AA_AS	PRJNA353625	SRP093623	SAMN06030200	SRS1819143	2016-11-27	2016-11-24	Human	Human	Homo sapiens					North America	Canada							Javiana	I				Public Health Agency Of Canada		Javiana	D1	l,z28	1,5	Javiana	9	l,z28	1,5	371	17	Javiana	Lineage 3		13	12	17	16	117
SAL_HA5176AA	12-0236	SAL_HA5176AA	SAL_OA1258AA_AS	PRJNA353625	SRP093623	SAMN06030170	SRS1819116	2016-11-27	2016-11-24	Human	Human	Homo sapiens					North America	Canada							Javiana	I				Public Health Agency Of Canada		Javiana	B	l,z28	1,5		-	l,z28	1,5	3625	17	Javiana	Lineage 3		13	12	17	16	117
SAL_HA5190AA	12-0040	SAL_HA5190AA	SAL_OA1244AA_AS	PRJNA353625	SRP093623	SAMN06030167	SRS1819102	2016-11-27	2016-11-24	Human	Human	Homo sapiens					North America	Canada							Javiana	I				Public Health Agency Of Canada		Javiana	D1	l,z28	1,5	Javiana	9	l,z28	1,5	24	17	Javiana	Lineage 3		13	12	17	16	13
SAL_HA5401AA	13-7331	SAL_HA5401AA	SAL_OA2081AA_AS	PRJNA353625	SRP093623	SAMN06030370	SRS1819765	2016-11-28	2016-11-26	Human	Human	Homo sapiens					North America	Canada							Javiana	I				Public Health Agency Of Canada		Javiana	D1	l,z28	1,5	Javiana	9	l,z28	1,5	371	17	Javiana	Lineage 3		13	12	17	16	117
SAL_HA5417AA	13-7437	SAL_HA5417AA	SAL_OA1664AA_AS	PRJNA353625	SRP093623	SAMN06030372	SRS1819749	2016-11-28	2016-11-26	Human	Human	Homo sapiens					North America	Canada							Javiana	I				Public Health Agency Of Canada		Javiana	D1	l,z28	1,5	Javiana	9	l,z28	1,5	371	17	Javiana	Lineage 3		13	12	17	16	117
SAL_HA5422AA	13-4047	SAL_HA5422AA	SAL_OA1659AA_AS	PRJNA353625	SRP093623	SAMN06030336	SRS1819744	2016-11-28	2016-11-26	Human	Human	Homo sapiens					North America	Canada							Javiana	I				Public Health Agency Of Canada		Javiana	D1	l,z28	1,5	Javiana	9	l,z28	1,5	371	17	Javiana	Lineage 3		13	12	17	16	117
SAL_IA4728AA	MS160222	SAL_IA4728AA	SAL_QA4274AA_AS	PRJEB18998	ERP020979	SAMEA72639418	ERS1534967	2017-02-04	2017-02-03	Human	Human	Homo sapiens; human	2016				Europe	Ireland							Javiana	Subsp. I				University Hospital Galway		Javiana	D1	l,z28	1,5	Javiana	9	l,z28	1,5	1547	17	Javiana	Lineage 3		60	12	17	16	13
SAL_JA0438AA	PNUSAS010670	SAL_JA0438AA	SAL_SA0135AA_AS	PRJNA230403	SRP040281	SAMN06645011	SRS2075814	2017-03-29	2017-03-28	Human	Human	Age: 20-29; stool	2017	3			North America	United States	Connecticut											PulseNet Next Generation Subtyping Methods Unit		Javiana	D1	l,z28	1,5	Javiana	9	l,z28	1,5	1547	17	Javiana	Lineage 3		60	12	17	16	13
SAL_JA5405AA	338408	SAL_JA5405AA	SAL_TA0294AA_AS	PRJNA248792	SRP042645	SAMN07155925	SRS2216510	2017-05-23	2017-05-23	Human	Human	Homo sapiens; human	2017	1			Europe	United Kingdom							Javiana	I				Public Health England		Javiana	D1	l,z28	1,5	Javiana	9	l,z28	1,5	24	17	Javiana	Lineage 3		13	12	17	16	13
SAL_JA6413AA	333386	SAL_JA6413AA	SAL_SA9284AA_AS	PRJNA248792	SRP042645	SAMN07152484	SRS2214489	2017-05-23	2017-05-23	Human	Human	Homo sapiens; human	2017	1			Europe	United Kingdom							Javiana	I				Public Health England		Javiana	D1	l,z28	1,5	Javiana	9	l,z28	1,5	24	17	Javiana	Lineage 3		13	12	17	16	13
SAL_JA6425AA	352016	SAL_JA6425AA	SAL_SA9272AA_AS	PRJNA248792	SRP042645	SAMN07152396	SRS2214467	2017-05-23	2017-05-23	Human	Human	Homo sapiens; human	2017	3			Europe	United Kingdom							Javiana	I				Public Health England		Panama	D1	l,z28	1,5	Javiana	9	l,z28	1,5	2494	17	Javiana	Lineage 3		60	429	17	662	13
SAL_KA0958AA	PNUSAS015527	SAL_KA0958AA	SAL_TA6478AA_AS	PRJNA230403	SRP040281	SAMN07272065	SRS2321700	2017-06-28	2017-06-28	Human	Human	Age: 90-99; urine	2016	12			North America	United States	Arizona						Javiana (Predicted)					PulseNet Next Generation Subtyping Methods Unit		Javiana	D1	l,z28	1,5	Javiana	9	l,z28	1,5	24	17	Javiana	Lineage 3		13	12	17	16	13
SAL_KA7761AA	PNUSAS017227	SAL_KA7761AA	SAL_UA5270AA_AS	PRJNA230403	SRP040281	SAMN07455299	SRS2420927	2017-08-10	2017-08-09	Human	Human	Age: 50-59; stool	2017	3			North America	United States	Tennessee						Javiana (Predicted)					PulseNet Next Generation Subtyping Methods Unit		Javiana	D1	l,z28	1,5	Javiana	9	l,z28	1,5	24	17	Javiana	Lineage 3		13	12	17	16	13
SAL_KA7765AA	PNUSAS017234	SAL_KA7765AA	SAL_UA5266AA_AS	PRJNA230403	SRP040281	SAMN07455305	SRS2420931	2017-08-10	2017-08-09	Human	Human	Age: 60-69; blood	2017	3			North America	United States	Tennessee						Javiana (Predicted)					PulseNet Next Generation Subtyping Methods Unit		Javiana	D1	l,z28	1,5	Javiana	9	l,z28	1,5	24	17	Javiana	Lineage 3		13	12	17	16	13
SAL_KA7767AA	PNUSAS017224	SAL_KA7767AA	SAL_UA5264AA_AS	PRJNA230403	SRP040281	SAMN07455295	SRS2420915	2017-08-10	2017-08-09	Human	Human	Age: 0-4; stool	2017	2			North America	United States	Tennessee						Javiana (Predicted)					PulseNet Next Generation Subtyping Methods Unit		Javiana	D1	l,z28	1,5	Javiana	9	l,z28	1,5	24	17	Javiana	Lineage 3		13	12	17	16	13
SAL_KA9193AA	17035835	SAL_KA9193AA	SAL_UA6698AA_AS					2017-08-21	2018-02-23	Human	Human		2017				Europe	Luxembourg							Javiana					Laboratoire National de SantÔøΩ		Javiana	D1	l,z28	1,5	Javiana	9	l,z28	1,5	4173	17	Javiana	Lineage 3		13	12	634	16	117
SAL_KA9635AA	PNUSAS020796	SAL_KA9635AA	SAL_UA6922AA_AS	PRJNA230403	SRP040281	SAMN07504951	SRS2442415	2017-08-22	2017-08-21	Human	Human	Age: 40-49; stool	2017	4			North America	United States	Tennessee											PulseNet Next Generation Subtyping Methods Unit		Javiana	D1	l,z28	1,5	Javiana	9	l,z28	1,5	4188	17	Javiana	Lineage 3		13	12	17	952	13
SAL_KA9640AA	PNUSAS020803	SAL_KA9640AA	SAL_UA6917AA_AS	PRJNA230403	SRP040281	SAMN07504958	SRS2442409	2017-08-22	2017-08-21	Human	Human	Age: 40-49; stool	2017	4			North America	United States	Tennessee						Javiana (Predicted)					PulseNet Next Generation Subtyping Methods Unit		Javiana	D1	l,z28	1,5	Javiana	9	l,z28	1,5	24	17	Javiana	Lineage 3		13	12	17	16	13
SAL_LA2114AA	SARB41 (Fidelma Boyd)	SAL_LA2114AA	SAL_IC1645AA_AS	PRJEB20997	ERP023216	SAMEA104279977	ERS1904955	2017-09-07	2018-10-09	Human	Human						North America	United States	North Carolina						Javiana	I				M. Achtman	F. Boyd	Javiana	D1	l,z28	1,5	Javiana	9	l,z28	1,5	24	17	Javiana	Lineage 3		13	12	17	16	13
SAL_LA4446AA	MS170263	SAL_LA4446AA	SAL_VA9750AA_AS	PRJEB18998	ERP020979	SAMEA104304816	ERS1929794	2017-09-17	2017-09-16	Human	Human	Homo sapiens; human	2017				Europe	Ireland							Javiana	Subsp. I				University Hospital Galway		Panama	D1	l,z28	1,5	Javiana	9	l,z28	1,5	2494	17	Javiana	Lineage 3		60	429	17	662	13
SAL_LA4833AA	PNUSAS022944	SAL_LA4833AA	SAL_VA6322AA_AS	PRJNA230403	SRP040281	SAMN07638177	SRS2525483	2017-09-20	2017-09-19	Human	Human	stool	2017	5			North America	United States	Tennessee											PulseNet Next Generation Subtyping Methods Unit		Javiana	D1	l,z28	1,5	Javiana	9	l,z28	1,5	24	17	Javiana	Lineage 3		13	12	17	16	13
SAL_LA5094AA	PNUSAS022024	SAL_LA5094AA	SAL_VA6509AA_AS	PRJNA230403	SRP040281	SAMN07662724	SRS2532115	2017-09-23	2017-09-22	Human	Human	stool	2017	5			North America	United States	Tennessee											PulseNet Next Generation Subtyping Methods Unit		Javiana	D1	l,z28	1,5	Javiana	9	l,z28	1,5	24	17	Javiana	Lineage 3		13	12	17	16	13
SAL_LA6396AA	PNUSAS024034	SAL_LA6396AA	SAL_VA8188AA_AS	PRJNA230403	SRP040281	SAMN07694678	SRS2547417	2017-09-28	2017-09-27	Human	Human	Age: 70-79; stool	2017	6			North America	United States	Tennessee											PulseNet Next Generation Subtyping Methods Unit		Javiana	D1	l,z28	1,5	Javiana	9	l,z28	1,5	24	17	Javiana	Lineage 3		13	12	17	16	13
SAL_LA6548AA	PNUSAS024050	SAL_LA6548AA	SAL_VA8036AA_AS	PRJNA230403	SRP040281	SAMN07693542	SRS2547178	2017-09-28	2017-09-27	Human	Human	stool	2017	6			North America	United States	Tennessee											PulseNet Next Generation Subtyping Methods Unit		Javiana	D1	l,z28	1,5	Javiana	9	l,z28	1,5	2394	17	Javiana	Lineage 3		13	12	17	16	13
SAL_MA1119AA	MS170317	SAL_MA1119AA	SAL_WA2868AA_AS	PRJEB18998	ERP020979	SAMEA104349037	ERS1974015	2017-10-15	2017-10-14	Human	Human	Homo sapiens; human	2017				Europe	Ireland							Javiana	Subsp. I				University Hospital Galway		Javiana	D1	l,z28	1,5	Javiana	9	l,z28	1,5	1547	17	Javiana	Lineage 3		60	12	17	16	13
SAL_MA1641AA	PNUSAS025740	SAL_MA1641AA	SAL_WA4078AA_AS	PRJNA230403	SRP040281	SAMN07788219	SRS2609391	2017-10-20	2017-10-20	Human	Human	Age: 50-59; stool	2017	7			North America	United States	Tennessee											PulseNet Next Generation Subtyping Methods Unit		Javiana	D1	l,z28	1,5	Javiana	9	l,z28	1,5	24	17	Javiana	Lineage 3		13	12	17	16	13
SAL_MA1650AA	PNUSAS025356	SAL_MA1650AA	SAL_WA4069AA_AS	PRJNA230403	SRP040281	SAMN07788211	SRS2609382	2017-10-20	2017-10-20	Human	Human	Age: 40-49; stool	2017	7			North America	United States	Tennessee											PulseNet Next Generation Subtyping Methods Unit		Javiana	D1	l,z28	1,5	Javiana	9	l,z28	1,5	24	17	Javiana	Lineage 3		13	12	17	16	13
SAL_MA1652AA	PNUSAS024867	SAL_MA1652AA	SAL_WA4067AA_AS	PRJNA230403	SRP040281	SAMN07788202	SRS2609380	2017-10-20	2017-10-20	Human	Human	Age: 0-4; stool	2017	7			North America	United States	Tennessee											PulseNet Next Generation Subtyping Methods Unit		Javiana	D1	l,z28	1,5	Javiana	9	l,z28	1,5	24	17	Javiana	Lineage 3		13	12	17	16	13
SAL_MA1654AA	PNUSAS024866	SAL_MA1654AA	SAL_WA4065AA_AS	PRJNA230403	SRP040281	SAMN07788201	SRS2609378	2017-10-20	2017-10-20	Human	Human	Age: 50-59; stool	2017	6			North America	United States	Tennessee											PulseNet Next Generation Subtyping Methods Unit		Javiana	D1	l,z28	1,5	Javiana	9	l,z28	1,5	24	17	Javiana	Lineage 3		13	12	17	16	13
SAL_MA1656AA	PNUSAS024869	SAL_MA1656AA	SAL_WA4063AA_AS	PRJNA230403	SRP040281	SAMN07788204	SRS2609377	2017-10-20	2017-10-20	Human	Human	Age: 0-4	2017	6			North America	United States	Tennessee											PulseNet Next Generation Subtyping Methods Unit		Javiana	D1	l,z28	1,5	Javiana	9	l,z28	1,5	24	17	Javiana	Lineage 3		13	12	17	16	13
SAL_MA2843AA	PNUSAS025924	SAL_MA2843AA	SAL_WA5170AA_AS	PRJNA230403	SRP040281	SAMN07816643	SRS2628565	2017-10-25	2017-10-25	Human	Human	stool	2017	7			North America	United States	Tennessee											PulseNet Next Generation Subtyping Methods Unit		Javiana	D1	l,z28	1,5	Javiana	9	l,z28	1,5	24	17	Javiana	Lineage 3		13	12	17	16	13
SAL_MA2854AA	PNUSAS025911	SAL_MA2854AA	SAL_WA5159AA_AS	PRJNA230403	SRP040281	SAMN07816630	SRS2628553	2017-10-25	2017-10-25	Human	Human	Age: 5-9; stool	2017	7			North America	United States	Tennessee											PulseNet Next Generation Subtyping Methods Unit		Javiana	D1	l,z28	1,5	Javiana	9	l,z28	1,5	24	17	Javiana	Lineage 3		13	12	17	16	13
SAL_MA2865AA	PNUSAS025914	SAL_MA2865AA	SAL_WA5148AA_AS	PRJNA230403	SRP040281	SAMN07816633	SRS2628542	2017-10-25	2017-10-25	Human	Human	Age: 50-59; stool	2017	5			North America	United States	Tennessee											PulseNet Next Generation Subtyping Methods Unit		Javiana	D1	l,z28	1,5	Javiana	9	l,z28	1,5	1674	17	Javiana	Lineage 3		13	12	17	520	13
SAL_MA4845AA	PNUSAS026482	SAL_MA4845AA	SAL_WA7553AA_AS	PRJNA230403	SRP040281	SAMN07949698	SRS2655760	2017-11-03	2017-11-02	Human	Human	stool	2017	7			North America	United States	Tennessee											PulseNet Next Generation Subtyping Methods Unit		Javiana	D1	l,z28	1,5	Javiana	9	l,z28	1,5	24	17	Javiana	Lineage 3		13	12	17	16	13
SAL_MA6581AA	PNUSAS027703	SAL_MA6581AA	SAL_XA0972AA_AS	PRJNA230403	SRP040281	SAMN08014279	SRS2695323	2017-11-17	2017-11-16	Human	Human	stool	2017	7			North America	United States	Tennessee											PulseNet Next Generation Subtyping Methods Unit		Javiana	D1	l,z28	1,5	Javiana	9	l,z28	1,5	24	17	Javiana	Lineage 3		13	12	17	16	13
SAL_MA7747AA	PNUSAS027592	SAL_MA7747AA	SAL_XA2165AA_AS	PRJNA230403	SRP040281	SAMN08044079	SRS2709963	2017-11-23	2017-11-22	Human	Human	urine	2017	8			North America	United States	Tennessee											PulseNet Next Generation Subtyping Methods Unit		Javiana	D1	l,z28	1,5	Javiana	9	l,z28	1,5	1674	17	Javiana	Lineage 3		13	12	17	520	13
SAL_MA8114AA	104257	SAL_MA8114AA	SAL_XA2424AA_AS	PRJNA248792	SRP042645	SAMN08100330	SRS2715596	2017-11-28	2017-11-28	Human	Human	Homo sapiens; human	2015	4			Europe	United Kingdom							Unnamed	I				Public Health England		Panama	D1	l,z28	1,5	Javiana	9	l,z28	1,5	2494	17	Javiana	Lineage 3		60	429	17	662	13
SAL_NA0115AA	Salmonella_Itani_197-15	SAL_NA0115AA	SAL_XA6385AA_AS	PRJEB23743	ERP105515	SAMEA104413237	ERS2031179	2017-12-06	2017-12-05	Human	Human	Homo sapiens; Feaces	2015	9			Europe	Poland					52.2597	21.0122	Itani					National Institute of Public Health - National Institute of Hygiene		Javiana	D1	l,z28	1,5	Javiana	9	l,z28	1,5	1547	17	Javiana	Lineage 3		60	12	17	16	13
SAL_NA1908AA	PNUSAS029753	SAL_NA1908AA	SAL_XA8675AA_AS	PRJNA230403	SRP040281	SAMN08161589	SRS2761300	2017-12-16	2017-12-15	Human	Human	unknown	2017	8			North America	United States	Tennessee											PulseNet Next Generation Subtyping Methods Unit		Javiana	D1	l,z28	1,5	Javiana	9	l,z28	1,5	24	17	Javiana	Lineage 3		13	12	17	16	13
SAL_NA1914AA	PNUSAS029751	SAL_NA1914AA	SAL_XA8669AA_AS	PRJNA230403	SRP040281	SAMN08161587	SRS2761294	2017-12-16	2017-12-15	Human	Human	stool	2017	8			North America	United States	Tennessee											PulseNet Next Generation Subtyping Methods Unit		Javiana	D1	l,z28	1,5	Javiana	9	l,z28	1,5	24	17	Javiana	Lineage 3		13	12	17	16	13
SAL_NA1941AA	PNUSAS029742	SAL_NA1941AA	SAL_XA8642AA_AS	PRJNA230403	SRP040281	SAMN08161578	SRS2761182	2017-12-16	2017-12-15	Human	Human	stool	2017	8			North America	United States	Tennessee											PulseNet Next Generation Subtyping Methods Unit		Javiana	D1	l,z28	1,5	Javiana	9	l,z28	1,5	24	17	Javiana	Lineage 3		13	12	17	16	13
SAL_NA3079AA	PNUSAS030317	SAL_NA3079AA	SAL_XA9999AA_AS	PRJNA230403	SRP040281	SAMN08182053	SRS2783476	2017-12-23	2017-12-22	Human	Human	stool	2017	8			North America	United States	Tennessee											PulseNet Next Generation Subtyping Methods Unit		Javiana	D1	l,z28	1,5		-	l,z28	1,5	24	17	Javiana	Lineage 3		13	12	17	16	13
SAL_NA4713AA	PNUSAS031303	SAL_NA4713AA	SAL_YA2329AA_AS	PRJNA230403	SRP040281	SAMN08326714	SRS2822480	2018-01-11	2018-01-10	Human	Human	stool	2017	8			North America	United States	Tennessee											PulseNet Next Generation Subtyping Methods Unit		Javiana	D1	l,z28	1,5	Javiana	9	l,z28	1,5	24	17	Javiana	Lineage 3		13	12	17	16	13
SAL_NA5892AA	PNUSAS030978	SAL_NA5892AA	SAL_YA4924AA_AS	PRJNA230403	SRP040281	SAMN08370171	SRS2845135	2018-01-24	2018-01-19	Human	Human	urine	2017	8			North America	United States	Tennessee											PulseNet Next Generation Subtyping Methods Unit		Javiana	D1	l,z28	1,5	Javiana	9	l,z28	1,5	24	17	Javiana	Lineage 3		13	12	17	16	13
SAL_NA5895AA	PNUSAS030980	SAL_NA5895AA	SAL_YA4278AA_AS	PRJNA230403	SRP040281	SAMN08370173	SRS2845130	2018-01-24	2018-01-19	Human	Human	stool	2017	8			North America	United States	Tennessee											PulseNet Next Generation Subtyping Methods Unit		Javiana	D1	l,z28	1,5	Javiana	9	l,z28	1,5	24	17	Javiana	Lineage 3		13	12	17	16	13
SAL_NA6587AA	PNUSAS032003	SAL_NA6587AA	SAL_YA4540AA_AS	PRJNA230403	SRP040281	SAMN08380031	SRS2850296	2018-01-24	2018-01-23	Human	Human		2017	8			North America	United States	Tennessee											Centers for Disease Control and Prevention		Javiana	D1	l,z28	1,5	Javiana	9	l,z28	1,5	24	17	Javiana	Lineage 3		13	12	17	16	13
SAL_NA6594AA	PNUSAS031999	SAL_NA6594AA	SAL_YA4533AA_AS	PRJNA230403	SRP040281	SAMN08380027	SRS2850289	2018-01-24	2018-01-23	Human	Human		2017	8			North America	United States	Tennessee											Centers for Disease Control and Prevention		Javiana	D1	l,z28	1,5	Javiana	9	l,z28	1,5	24	17	Javiana	Lineage 3		13	12	17	16	13
SAL_NA8248AA	PNUSAS032456	SAL_NA8248AA	SAL_YA6692AA_AS	PRJNA230403	SRP040281	SAMN08395880	SRS2895509	2018-01-31	2018-01-30	Human	Human	stool	2017	8			North America	United States	Tennessee											PulseNet Next Generation Subtyping Methods Unit		Javiana	D1	l,z28	1,5	Javiana	9	l,z28	1,5	24	17	Javiana	Lineage 3		13	12	17	16	13
SAL_NA9297AA	PNUSAS027589	SAL_NA9297AA	SAL_YA8194AA_AS	PRJNA230403	SRP040281	SAMN08044076	SRS2926162	2018-02-08	2018-02-08	Human	Human	stool	2017	7			North America	United States	Tennessee											PulseNet Next Generation Subtyping Methods Unit		Javiana	D1	l,z28	1,5	Javiana	9	l,z28	1,5	24	17	Javiana	Lineage 3		13	12	17	16	13
SAL_NA9378AA	PNUSAS033308	SAL_NA9378AA	SAL_YA8113AA_AS	PRJNA230403	SRP040281	SAMN08481425	SRS2922972	2018-02-08	2018-02-07	Human	Human	blood	2017	9			North America	United States	Tennessee											Centers for Disease Control and Prevention Enteric Diseases Laboratory Branch		Javiana	D1	l,z28	1,5	Javiana	9	l,z28	1,5	24	17	Javiana	Lineage 3		13	12	17	16	13
SAL_NA9989AA	PNUSAS033442	SAL_NA9989AA	SAL_YA8720AA_AS	PRJNA230403	SRP040281	SAMN08513848	SRS2938662	2018-02-13	2018-02-09	Human	Human	stool	2017	9			North America	United States	Tennessee											Centers for Disease Control and Prevention Enteric Diseases Laboratory Branch		Javiana	D1	l,z28	1,5	Javiana	9	l,z28	1,5	24	17	Javiana	Lineage 3		13	12	17	16	13
SAL_NA9991AA	PNUSAS033440	SAL_NA9991AA	SAL_YA8718AA_AS	PRJNA230403	SRP040281	SAMN08513784	SRS2938638	2018-02-13	2018-02-09	Human	Human	stool	2017	9			North America	United States	Tennessee											Centers for Disease Control and Prevention Enteric Diseases Laboratory Branch		Javiana	D1	l,z28	1,5	Javiana	9	l,z28	1,5	24	17	Javiana	Lineage 3		13	12	17	16	13
SAL_OA0000AA	PNUSAS033429	SAL_OA0000AA	SAL_YA8709AA_AS	PRJNA230403	SRP040281	SAMN08513773	SRS2938629	2018-02-13	2018-02-09	Human	Human	stool	2017	9			North America	United States	Tennessee											Centers for Disease Control and Prevention Enteric Diseases Laboratory Branch		Javiana	D1	l,z28	1,5	Javiana	9	l,z28	1,5	24	17	Javiana	Lineage 3		13	12	17	16	13
SAL_OA0004AA	PNUSAS033424	SAL_OA0004AA	SAL_YA8705AA_AS	PRJNA230403	SRP040281	SAMN08513778	SRS2938625	2018-02-13	2018-02-09	Human	Human	stool	2017	9			North America	United States	Tennessee											Centers for Disease Control and Prevention Enteric Diseases Laboratory Branch		Javiana	D1	l,z28	1,5		-	l,z28	1,5	24	17	Javiana	Lineage 3		13	12	17	16	13
SAL_OA0007AA	PNUSAS032207	SAL_OA0007AA	SAL_YA8702AA_AS	PRJNA230403	SRP040281	SAMN08513783	SRS2938622	2018-02-13	2018-02-09	Human	Human	stool	2017	8			North America	United States	Tennessee											Centers for Disease Control and Prevention Enteric Diseases Laboratory Branch		Javiana	D1	l,z28	1,5	Javiana	9	l,z28	1,5	24	17	Javiana	Lineage 3		13	12	17	16	13
SAL_OA0604AA	PNUSAS033863	SAL_OA0604AA	SAL_YA9373AA_AS	PRJNA230403	SRP040281	SAMN08543822	SRS2961449	2018-02-16	2018-02-15	Human	Human	Age: 0-4; stool	2017	10			North America	United States	Tennessee											Centers for Disease Control and Prevention Enteric Diseases Laboratory Branch		Javiana	D1	l,z28	1,5	Javiana	9	l,z28	1,5	24	17	Javiana	Lineage 3		13	12	17	16	13
SAL_OA1622AA	PNUSAS034244	SAL_OA1622AA	SAL_ZA2706AA_AS	PRJNA230403	SRP040281	SAMN08607500	SRS2998915	2018-02-26	2018-02-26	Human	Human	Age: 50-59; stool	2017	10			North America	United States	Tennessee											Centers for Disease Control and Prevention Enteric Diseases Laboratory Branch		Javiana	D1	l,z28	1,5	Javiana	9	l,z28	1,5	24	17	Javiana	Lineage 3		13	12	17	16	13
SAL_OA1624AA	PNUSAS034402	SAL_OA1624AA	SAL_ZA2704AA_AS	PRJNA230403	SRP040281	SAMN08607498	SRS2998913	2018-02-26	2018-02-26	Human	Human	Age: 50-59; urine	2017	10			North America	United States	Tennessee											Centers for Disease Control and Prevention Enteric Diseases Laboratory Branch		Javiana	D1	l,z28	1,5	Javiana	9	l,z28	1,5	24	17	Javiana	Lineage 3		13	12	17	16	13
SAL_OA1633AA	PNUSAS033296	SAL_OA1633AA	SAL_ZA2695AA_AS	PRJNA230403	SRP040281	SAMN08607479	SRS2998873	2018-02-26	2018-02-26	Human	Human	stool	2017	9			North America	United States	Tennessee											Centers for Disease Control and Prevention Enteric Diseases Laboratory Branch		Javiana	D1	l,z28	1,5	Javiana	9	l,z28	1,5	24	17	Javiana	Lineage 3		13	12	17	16	13
SAL_OA1636AA	PNUSAS033293	SAL_OA1636AA	SAL_ZA2692AA_AS	PRJNA230403	SRP040281	SAMN08607488	SRS2998869	2018-02-26	2018-02-26	Human	Human	stool	2017	9			North America	United States	Tennessee											Centers for Disease Control and Prevention Enteric Diseases Laboratory Branch		Javiana	B	l,z28	1,5		-	l,z28	1,5	24	17	Javiana	Lineage 3		13	12	17	16	13
SAL_OA1656AA	PNUSAS033280	SAL_OA1656AA	SAL_ZA2672AA_AS	PRJNA230403	SRP040281	SAMN08607451	SRS2998847	2018-02-26	2018-02-26	Human	Human	stool	2017	9			North America	United States	Tennessee											Centers for Disease Control and Prevention Enteric Diseases Laboratory Branch		Javiana	D1	l,z28	1,5	Javiana	9	l,z28	1,5	24	17	Javiana	Lineage 3		13	12	17	16	13
SAL_OA1671AA	PNUSAS033273	SAL_OA1671AA	SAL_ZA2657AA_AS	PRJNA230403	SRP040281	SAMN08607413	SRS2998834	2018-02-26	2018-02-26	Human	Human	stool	2017	8			North America	United States	Tennessee											Centers for Disease Control and Prevention Enteric Diseases Laboratory Branch		Javiana	B	l,z28	1,5		-	l,z28	1,5	24	17	Javiana	Lineage 3		13	12	17	16	13
SAL_OA1926AA	PNUSAS033837	SAL_OA1926AA	SAL_ZA3039AA_AS	PRJNA230403	SRP040281	SAMN08622883	SRS3007170	2018-02-28	2018-02-28	Human	Human	stool	2017	9			North America	United States	Tennessee											Centers for Disease Control and Prevention Enteric Diseases Laboratory Branch		Javiana	D1	l,z28	1,5	Javiana	9	l,z28	1,5	24	17	Javiana	Lineage 3		13	12	17	16	13
SAL_OA1932AA	PNUSAS033757	SAL_OA1932AA	SAL_ZA3033AA_AS	PRJNA230403	SRP040281	SAMN08622885	SRS3007164	2018-02-28	2018-02-28	Human	Human	stool	2017	9			North America	United States	Tennessee											Centers for Disease Control and Prevention Enteric Diseases Laboratory Branch		Javiana	D1	l,z28	1,5	Javiana	9	l,z28	1,5	24	17	Javiana	Lineage 3		13	12	17	16	13
SAL_OA2235AA	PNUSAS034201	SAL_OA2235AA	SAL_ZA3273AA_AS	PRJNA230403	SRP040281	SAMN08628102	SRS3010019	2018-03-02	2018-03-01	Human	Human	stool	2017	9			North America	United States	Tennessee											Centers for Disease Control and Prevention Enteric Diseases Laboratory Branch		Javiana	D1	l,z28	1,5	Javiana	9	l,z28	1,5	24	17	Javiana	Lineage 3		13	12	17	16	13
SAL_OA2667AA	PNUSAS035138	SAL_OA2667AA	SAL_ZA3731AA_AS	PRJNA230403	SRP040281	SAMN08639004	SRS3021995	2018-03-08	2018-03-06	Human	Human	Age: 20-29; stool	2017	11			North America	United States	Tennessee											Centers for Disease Control and Prevention Enteric Diseases Laboratory Branch		Javiana	D1	l,z28	1,5	Javiana	9	l,z28	1,5	24	17	Javiana	Lineage 3		13	12	17	16	13
SAL_OA5231AA	PNUSAS035801	SAL_OA5231AA	SAL_ZA7335AA_AS	PRJNA230403	SRP040281	SAMN08773452	SRS3080280	2018-03-27	2018-03-22	Human	Human	Age: 80-89; stool	2017	12			North America	United States	Tennessee											Centers for Disease Control and Prevention Enteric Diseases Laboratory Branch		Javiana	D1	l,z28	1,5	Javiana	9	l,z28	1,5	24	17	Javiana	Lineage 3		13	12	17	16	13
SAL_OA5239AA	PNUSAS035489	SAL_OA5239AA	SAL_ZA7327AA_AS	PRJNA230403	SRP040281	SAMN08773434	SRS3080274	2018-03-27	2018-03-22	Human	Human	Age: 80-89; blood	2017	12			North America	United States	Tennessee											Centers for Disease Control and Prevention Enteric Diseases Laboratory Branch		Javiana	D1	l,z28	1,5	Javiana	9	l,z28	1,5	24	17	Javiana	Lineage 3		13	12	17	16	13
SAL_OA5256AA	PNUSAS034521	SAL_OA5256AA	SAL_ZA7310AA_AS	PRJNA230403	SRP040281	SAMN08773418	SRS3080188	2018-03-27	2018-03-22	Human	Human	Age: 50-59; stool	2017	10			North America	United States	Tennessee											Centers for Disease Control and Prevention Enteric Diseases Laboratory Branch		Javiana	D1	l,z28	1,5	Javiana	9	l,z28	1,5	24	17	Javiana	Lineage 3		13	12	17	16	13
SAL_PA3370AA	PNUSAS039125	SAL_PA3370AA	SAL_AB4443AA_AS	PRJNA230403	SRP040281	SAMN08981900	SRS3218596	2018-04-26	2018-04-25	Human	Human	stool	2018	3			North America	United States	Tennessee											Centers for Disease Control and Prevention Enteric Diseases Laboratory Branch		Javiana	D1	l,z28	1,5		-	l,z28	1,5	24	17	Javiana	Lineage 3		13	12	17	16	13
SAL_PA4325AA	182183	SAL_PA4325AA	SAL_AB5603AA_AS	PRJNA248792	SRP042645	SAMN09009120	SRS3240884	2018-05-02	2018-05-02	Human	Human	Homo sapiens; human	2015	11			Europe	United Kingdom							Javiana	I				Public Health England		Javiana	D1	l,z28	1,5	Javiana	9	l,z28	1,5	1547	17	Javiana	Lineage 3		60	12	17	16	13
SAL_PA4365AA	PNUSAS039552	SAL_PA4365AA	SAL_AB5840AA_AS	PRJNA230403	SRP040281	SAMN09011604	SRS3242649	2018-05-02	2018-05-02	Human	Human	stool	2017	9			North America	United States	Tennessee											Centers for Disease Control and Prevention Enteric Diseases Laboratory Branch		Javiana	D1	l,z28	1,5		9,46	l,z28	1,5	24	17	Javiana	Lineage 3		13	12	17	16	13
SAL_PA4573AA	315163	SAL_PA4573AA	SAL_AB5957AA_AS	PRJNA248792	SRP042645	SAMN09014692	SRS3244386	2018-05-03	2018-05-03	Human	Human	Homo sapiens; human	2016	11			Europe	United Kingdom							Javiana	I				Public Health England		Javiana	D1	l,z28	1,5	Javiana	9	l,z28	1,5	24	17	Javiana	Lineage 3		13	12	17	16	13
SAL_PA5700AA	PNUSAS039538	SAL_PA5700AA	SAL_AB6973AA_AS	PRJNA230403	SRP040281	SAMN09101029	SRS3277971	2018-05-10	2018-05-09	Human	Human	stool	2017	8			North America	United States	Tennessee											Centers for Disease Control and Prevention Enteric Diseases Laboratory Branch		Javiana	D1	l,z28	1,5	Javiana	9	l,z28	1,5	24	17	Javiana	Lineage 3		13	12	17	16	13
SAL_PA6101AA	275939	SAL_PA6101AA	SAL_AB7467AA_AS	PRJNA248792	SRP042645	SAMN09198949	SRS3292358	2018-05-13	2018-05-12	Human	Human	Homo sapiens; human	2016	7			Europe	United Kingdom							Javiana	I				Public Health England		Javiana	D1	l,z28	1,5	Javiana	9	l,z28	1,5	371	17	Javiana	Lineage 3		13	12	17	16	117
SAL_PA6196AA	340245	SAL_PA6196AA	SAL_AB7531AA_AS	PRJNA248792	SRP042645	SAMN09203715	SRS3294610	2018-05-14	2018-05-13	Human	Human	Homo sapiens; human	2017	1			Europe	United Kingdom							Javiana	I				Public Health England		Javiana	D1	l,z28	1,5	Javiana	9	l,z28	1,5	4750	17	Javiana	Lineage 3		13	730	17	16	117
SAL_PA6233AA	169606	SAL_PA6233AA	SAL_AB7494AA_AS	PRJNA248792	SRP042645	SAMN09203690	SRS3294573	2018-05-14	2018-05-13	Human	Human	Homo sapiens; human	2015	9			Europe	United Kingdom							Javiana	I				Public Health England		Javiana	D1	l,z28	1,5		-	l,z28	1,5	1547	17	Javiana	Lineage 3		60	12	17	16	13
SAL_PA6376AA	280703	SAL_PA6376AA	SAL_AB7831AA_AS	PRJNA248792	SRP042645	SAMN09207661	SRS3299366	2018-05-15	2018-05-15	Human	Human	Homo sapiens; human	2016	7			Europe	United Kingdom							Javiana	I				Public Health England		Javiana	D1	l,z28	1,5	Javiana	9	l,z28	1,5	2394	17	Javiana	Lineage 3		13	12	17	16	13
SAL_PA6553AA	488725	SAL_PA6553AA	SAL_AB8494AA_AS	PRJNA248792	SRP042645	SAMN09211346	SRS3302773	2018-05-16	2018-05-16	Human	Human	Homo sapiens; human	2018	2			Europe	United Kingdom							Javiana	I				Public Health England		Javiana	D1	l,z28	1,5	Javiana	9	l,z28	1,5	1547	17	Javiana	Lineage 3		60	12	17	16	13
SAL_PA7926AA	399447	SAL_PA7926AA	SAL_AB9398AA_AS	PRJNA248792	SRP042645	SAMN09228634	SRS3320529	2018-05-21	2018-05-21	Human	Human	Homo sapiens; human	2017	7			Europe	United Kingdom							Javiana	I				Public Health England		Javiana	D1	l,z28	1,5	Javiana	9	l,z28	1,5	371	17	Javiana	Lineage 3		13	12	17	16	117
SAL_PA7945AA	119436	SAL_PA7945AA	SAL_AB9379AA_AS	PRJNA248792	SRP042645	SAMN09228014	SRS3319981	2018-05-21	2018-05-20	Human	Human	Homo sapiens; human	2015	6			Europe	United Kingdom							Unnamed	I				Public Health England		Javiana	D1	l,z28	1,5	Javiana	9	l,z28	1,5	371	17	Javiana	Lineage 3		13	12	17	16	117
SAL_PA8339AA	378604	SAL_PA8339AA	SAL_AB9714AA_AS	PRJNA248792	SRP042645	SAMN09233700	SRS3324444	2018-05-22	2018-05-22	Human	Human	Homo sapiens; human	2017	6			Europe	United Kingdom							Javiana	I				Public Health England		Javiana	D1	l,z28	1,5	Javiana	9	l,z28	1,5	24	17	Javiana	Lineage 3		13	12	17	16	13
SAL_PA8420AA	476611	SAL_PA8420AA	SAL_AB9595AA_AS	PRJNA248792	SRP042645	SAMN09233451	SRS3324149	2018-05-22	2018-05-22	Human	Human	Homo sapiens; human	2018	1			Europe	United Kingdom							Malika	I				Public Health England		Javiana	-	l,z28	1,5		-	l,z28	1,5	4774	17	Javiana	Lineage 3		13	734	63	16	13
SAL_PA8923AA	137155	SAL_PA8923AA	SAL_BB0804AA_AS	PRJNA248792	SRP042645	SAMN09268910	SRS3344090	2018-05-30	2018-05-27	Human	Human	Homo sapiens; human	2015	7			Europe	United Kingdom							Unnamed	I				Public Health England		Javiana	D1	l,z28	1,5	Javiana	9	l,z28	1,5	371	17	Javiana	Lineage 3		13	12	17	16	117
SAL_PA8951AA	166185	SAL_PA8951AA	SAL_BB0776AA_AS	PRJNA248792	SRP042645	SAMN09268899	SRS3344063	2018-05-30	2018-05-27	Human	Human	Homo sapiens; human	2015	9			Europe	United Kingdom							Javiana	I				Public Health England		Javiana	D1	l,z28	1,5	Javiana	9	l,z28	1,5	1547	17	Javiana	Lineage 3		60	12	17	16	13
SAL_PA8988AA	481493	SAL_PA8988AA	SAL_BB0739AA_AS	PRJNA248792	SRP042645	SAMN09267074	SRS3342415	2018-05-30	2018-05-26	Human	Human	Homo sapiens; human	2018	1			Europe	United Kingdom							Javiana	I				Public Health England		Javiana	D1	l,z28	1,5	Javiana	9	l,z28	1,5	24	17	Javiana	Lineage 3		13	12	17	16	13
SAL_PA9044AA	205723	SAL_PA9044AA	SAL_BB0629AA_AS	PRJNA248792	SRP042645	SAMN09267031	SRS3342358	2018-05-30	2018-05-26	Human	Human	Homo sapiens; human	2016	1			Europe	United Kingdom							Javiana	I				Public Health England		Javiana	D1	l,z28	1,5	Javiana	9	l,z28	1,5	24	17	Javiana	Lineage 3		13	12	17	16	13
SAL_QA0312AA	323096	SAL_QA0312AA	SAL_BB1801AA_AS	PRJNA248792	SRP042645	SAMN09295178	SRS3367801	2018-06-03	2018-06-02	Human	Human	Homo sapiens; human	2016	12			Europe	United Kingdom							Javiana	I				Public Health England		Javiana	D1	l,z28	1,5	Javiana	9	l,z28	1,5	4832	17	Javiana	Lineage 3		13	12	63	1042	13
SAL_QA0353AA	401714	SAL_QA0353AA	SAL_BB1760AA_AS	PRJNA248792	SRP042645	SAMN09295080	SRS3367709	2018-06-03	2018-06-02	Human	Human	Homo sapiens; human	2017	8			Europe	United Kingdom							Javiana	I				Public Health England		Javiana	D1	l,z28	1,5	Javiana	9	l,z28	1,5	1674	17	Javiana	Lineage 3		13	12	17	520	13
SAL_QA0393AA	214583	SAL_QA0393AA	SAL_BB2013AA_AS	PRJNA248792	SRP042645	SAMN09302532	SRS3369349	2018-06-04	2018-06-04	Human	Human	Homo sapiens; human	2016	2			Europe	United Kingdom							Javiana	I				Public Health England		Javiana	D1	l,z28	1,5	Javiana	9	l,z28	1,5	1547	17	Javiana	Lineage 3		60	12	17	16	13
SAL_QA0671AA	374042	SAL_QA0671AA	SAL_BB2193AA_AS	PRJNA248792	SRP042645	SAMN09352572	SRS3374155	2018-06-05	2018-06-05	Human	Human	Homo sapiens; human	2017	5			Europe	United Kingdom							Javiana	I				Public Health England		Javiana	D1	l,z28	1,5	Javiana	9	l,z28	1,5	1547	17	Javiana	Lineage 3		60	12	17	16	13
SAL_QA0837AA	243829	SAL_QA0837AA	SAL_BB2934AA_AS	PRJNA248792	SRP042645	SAMN09377531	SRS3390285	2018-06-08	2018-06-07	Human	Human	Homo sapiens; human	2016	4			Europe	United Kingdom							Javiana	I				Public Health England		Javiana	D1	l,z28	1,5	Javiana	9	l,z28	1,5	1674	17	Javiana	Lineage 3		13	12	17	520	13
SAL_QA0875AA	385829	SAL_QA0875AA	SAL_BB2896AA_AS	PRJNA248792	SRP042645	SAMN09377452	SRS3390196	2018-06-08	2018-06-07	Human	Human	Homo sapiens; human	2017	6			Europe	United Kingdom							Javiana	I				Public Health England		Javiana	D1	l,z28	1,5	Javiana	9	l,z28	1,5	1547	17	Javiana	Lineage 3		60	12	17	16	13
SAL_QA0919AA	PNUSAS042482	SAL_QA0919AA	SAL_BB2852AA_AS	PRJNA230403	SRP040281	SAMN09374999	SRS3384774	2018-06-08	2018-06-06	Human	Human	stool	2018	5			North America	United States	Tennessee											Centers for Disease Control and Prevention Enteric Diseases Laboratory Branch		Javiana	D1	l,z28	1,5	Javiana	9	l,z28	1,5	24	17	Javiana	Lineage 3		13	12	17	16	13
SAL_QA1738AA	307468	SAL_QA1738AA	SAL_BB3424AA_AS	PRJNA248792	SRP042645	SAMN09386557	SRS3399407	2018-06-10	2018-06-09	Human	Human	Homo sapiens; human	2016	10			Europe	United Kingdom							Javiana	I				Public Health England		Javiana	D1	l,z28	1,5	Javiana	9	l,z28	1,5	371	17	Javiana	Lineage 3		13	12	17	16	117
SAL_QA1986AA	157251	SAL_QA1986AA	SAL_BB4095AA_AS	PRJNA248792	SRP042645	SAMN09388950	SRS3401737	2018-06-11	2018-06-11	Human	Human	Homo sapiens; human	2015	9			Europe	United Kingdom							Javiana	I				Public Health England		Javiana	D1	l,z28	1,5	Javiana	9	l,z28	1,5	24	17	Javiana	Lineage 3		13	12	17	16	13
SAL_QA2196AA	314987	SAL_QA2196AA	SAL_BB3881AA_AS	PRJNA248792	SRP042645	SAMN09388741	SRS3401498	2018-06-11	2018-06-11	Human	Human	Homo sapiens; human	2016	11			Europe	United Kingdom							Javiana	I				Public Health England		Javiana	D1	l,z28	1,5	Javiana	9	l,z28	1,5	371	17	Javiana	Lineage 3		13	12	17	16	117
SAL_QA2308AA	379329	SAL_QA2308AA	SAL_BB3769AA_AS	PRJNA248792	SRP042645	SAMN09388043	SRS3400683	2018-06-11	2018-06-10	Human	Human	Homo sapiens; human	2017	6			Europe	United Kingdom							Javiana	I				Public Health England		Javiana	D1	l,z28	1,5	Javiana	9	l,z28	1,5	24	17	Javiana	Lineage 3		13	12	17	16	13
SAL_QA2492AA	318357	SAL_QA2492AA	SAL_BB5388AA_AS	PRJNA248792	SRP042645	SAMN09387832	SRS3400425	2018-06-11	2018-06-10	Human	Human	Homo sapiens; human	2016	11			Europe	United Kingdom							Javiana	I				Public Health England		Javiana	D1	l,z28	1,5	Javiana	9	l,z28	1,5	371	17	Javiana	Lineage 3		13	12	17	16	117
SAL_QA2497AA	399371	SAL_QA2497AA	SAL_BB5387AA_AS	PRJNA248792	SRP042645	SAMN09387785	SRS3400419	2018-06-11	2018-06-10	Human	Human	Homo sapiens; human	2017	7			Europe	United Kingdom							Javiana	I				Public Health England		Javiana	D1	l,z28	1,5	Javiana	9	l,z28	1,5	4774	17	Javiana	Lineage 3		13	734	63	16	13
SAL_QA2749AA	129505	SAL_QA2749AA	SAL_BB4451AA_AS	PRJNA248792	SRP042645	SAMN09396887	SRS3406308	2018-06-12	2018-06-12	Human	Human	Homo sapiens; human	2015	7			Europe	United Kingdom							Javiana	I				Public Health England		Javiana	D1	l,z28	1,5	Javiana	9	l,z28	1,5	24	17	Javiana	Lineage 3		13	12	17	16	13
SAL_QA2787AA	315647	SAL_QA2787AA	SAL_BB4413AA_AS	PRJNA248792	SRP042645	SAMN09396849	SRS3406270	2018-06-12	2018-06-12	Human	Human	Homo sapiens; human	2016	11			Europe	United Kingdom							Javiana	I				Public Health England		Javiana	D1	l,z28	1,5	Javiana	9	l,z28	1,5	24	17	Javiana	Lineage 3		13	12	17	16	13
SAL_QA2861AA	538394	SAL_QA2861AA	SAL_BB4338AA_AS	PRJNA248792	SRP042645	SAMN09396679	SRS3406155	2018-06-12	2018-06-12	Human	Human	Homo sapiens; human	2018	5			Europe	United Kingdom							Javiana	I				Public Health England		Javiana	D1	l,z28	1,5	Javiana	9	l,z28	1,5	1547	17	Javiana	Lineage 3		60	12	17	16	13
SAL_QA3273AA	394931	SAL_QA3273AA	SAL_BB5001AA_AS	PRJNA248792	SRP042645	SAMN09404352	SRS3411522	2018-06-13	2018-06-13	Human	Human	Homo sapiens; human	2017	7			Europe	United Kingdom							Javiana	I				Public Health England		Javiana	D1	l,z28	1,5	Javiana	9	l,z28	1,5	371	17	Javiana	Lineage 3		13	12	17	16	117
SAL_QA3278AA	261356	SAL_QA3278AA	SAL_BB4996AA_AS	PRJNA248792	SRP042645	SAMN09404356	SRS3411517	2018-06-13	2018-06-13	Human	Human	Homo sapiens; human	2016	6			Europe	United Kingdom							Javiana	I				Public Health England		Javiana	D1	l,z28	1,5	Javiana	9	l,z28	1,5	371	17	Javiana	Lineage 3		13	12	17	16	117
SAL_QA3390AA	208915	SAL_QA3390AA	SAL_BB4883AA_AS	PRJNA248792	SRP042645	SAMN09404219	SRS3410994	2018-06-13	2018-06-13	Human	Human	Homo sapiens; human	2016	1			Europe	United Kingdom							Javiana	I				Public Health England		Javiana	D1	l,z28	1,5	Javiana	9	l,z28	1,5	371	17	Javiana	Lineage 3		13	12	17	16	117
SAL_QA3830AA	257392	SAL_QA3830AA	SAL_BB5545AA_AS	PRJNA248792	SRP042645	SAMN09423114	SRS3415607	2018-06-14	2018-06-14	Human	Human	Homo sapiens; human	2016	5			Europe	United Kingdom							Javiana	I				Public Health England		Javiana	D1	l,z28	1,5	Javiana	9	l,z28	1,5	24	17	Javiana	Lineage 3		13	12	17	16	13
SAL_QA4049AA	259267	SAL_QA4049AA	SAL_BB5751AA_AS	PRJNA248792	SRP042645	SAMN09426982	SRS3419302	2018-06-15	2018-06-15	Human	Human	Homo sapiens; human	2016	5			Europe	United Kingdom							Javiana	I				Public Health England		Javiana	D1	l,z28	1,5	Javiana	9	l,z28	1,5	1547	17	Javiana	Lineage 3		60	12	17	16	13
SAL_QA4081AA	301634	SAL_QA4081AA	SAL_BB5719AA_AS	PRJNA248792	SRP042645	SAMN09426648	SRS3418682	2018-06-15	2018-06-15	Human	Human	Homo sapiens; human	2016	9			Europe	United Kingdom							Javiana	I				Public Health England		Javiana	D1	l,z28	1,5	Javiana	9	l,z28	1,5	1547	17	Javiana	Lineage 3		60	12	17	16	13
SAL_QA4711AA	456157	SAL_QA4711AA	SAL_BB6590AA_AS	PRJNA248792	SRP042645	SAMN09431708	SRS3423157	2018-06-17	2018-06-16	Human	Human	Homo sapiens; human	2017	12			Europe	United Kingdom							Javiana	I				Public Health England		Javiana	D1	l,z28	1,5	Javiana	9	l,z28	1,5	371	17	Javiana	Lineage 3		13	12	17	16	117
SAL_QA5158AA	164708	SAL_QA5158AA	SAL_BB7194AA_AS	PRJNA248792	SRP042645	SAMN09434928	SRS3424753	2018-06-18	2018-06-18	Human	Human	Homo sapiens; human	2015	9			Europe	United Kingdom							Javiana	I				Public Health England		Javiana	D1	l,z28	1,5	Javiana	9	l,z28	1,5	24	17	Javiana	Lineage 3		13	12	17	16	13
SAL_QA5161AA	288961	SAL_QA5161AA	SAL_BB7113AA_AS	PRJNA248792	SRP042645	SAMN09434930	SRS3424750	2018-06-18	2018-06-18	Human	Human	Homo sapiens; human	2016	8			Europe	United Kingdom							Javiana	I				Public Health England		Javiana	D1	l,z28	1,5	Javiana	9	l,z28	1,5	371	17	Javiana	Lineage 3		13	12	17	16	117
SAL_QA5197AA	371830	SAL_QA5197AA	SAL_BB7077AA_AS	PRJNA248792	SRP042645	SAMN09434896	SRS3424707	2018-06-18	2018-06-18	Human	Human	Homo sapiens; human	2017	5			Europe	United Kingdom							Javiana	I				Public Health England		Javiana	D1	l,z28	1,5	Javiana	9	l,z28	1,5	24	17	Javiana	Lineage 3		13	12	17	16	13
SAL_QA5205AA	520505	SAL_QA5205AA	SAL_BB7069AA_AS	PRJNA248792	SRP042645	SAMN09434890	SRS3424699	2018-06-18	2018-06-18	Human	Human	Homo sapiens; human	2018	4			Europe	United Kingdom							Javiana	I				Public Health England		Javiana	D1	l,z28	1,5	Javiana	9	l,z28	1,5	24	17	Javiana	Lineage 3		13	12	17	16	13
SAL_QA6211AA	313885	SAL_QA6211AA	SAL_BB7903AA_AS	PRJNA248792	SRP042645	SAMN09459220	SRS3437926	2018-06-20	2018-06-20	Human	Human	Homo sapiens; human	2016	10			Europe	United Kingdom							Javiana	I				Public Health England		Javiana	D1	l,z28	1,5	Javiana	9	l,z28	1,5	1547	17	Javiana	Lineage 3		60	12	17	16	13
SAL_QA6747AA	429149	SAL_QA6747AA	SAL_BB8590AA_AS	PRJNA248792	SRP042645	SAMN09468950	SRS3446830	2018-06-22	2018-06-22	Human	Human	Homo sapiens; human	2017	10			Europe	United Kingdom							Javiana	I				Public Health England		Javiana	D1	l,z28	1,5	Javiana	9	l,z28	1,5	371	17	Javiana	Lineage 3		13	12	17	16	117
SAL_QA6791AA	79044	SAL_QA6791AA	SAL_BB8546AA_AS	PRJNA248792	SRP042645	SAMN09468135	SRS3444911	2018-06-22	2018-06-22	Human	Human	Homo sapiens; human	2014	12			Europe	United Kingdom							Javiana	I				Public Health England		Javiana	D1	l,z28	1,5	Javiana	9	l,z28	1,5	1547	17	Javiana	Lineage 3		60	12	17	16	13
SAL_QA6804AA	245132	SAL_QA6804AA	SAL_BB8533AA_AS	PRJNA248792	SRP042645	SAMN09467921	SRS3444899	2018-06-22	2018-06-22	Human	Human	Homo sapiens; human	2016	4			Europe	United Kingdom							Javiana	I				Public Health England		Javiana	D1	l,z28	1,5	Javiana	9	l,z28	1,5	1674	17	Javiana	Lineage 3		13	12	17	520	13
SAL_QA7362AA	493463	SAL_QA7362AA	SAL_BB9061AA_AS	PRJNA248792	SRP042645	SAMN09474743	SRS3449988	2018-06-24	2018-06-23	Human	Human	Homo sapiens; human	2018	2			Europe	United Kingdom							Javiana	I				Public Health England		Javiana	D1	l,z28	1,5	Javiana	9	l,z28	1,5	24	17	Javiana	Lineage 3		13	12	17	16	13
SAL_QA7403AA	325706	SAL_QA7403AA	SAL_BB9020AA_AS	PRJNA248792	SRP042645	SAMN09474731	SRS3449881	2018-06-24	2018-06-23	Human	Human	Homo sapiens; human	2016	12			Europe	United Kingdom							Javiana	I				Public Health England		Javiana	D1	l,z28	1,5	Javiana	9	l,z28	1,5	1547	17	Javiana	Lineage 3		60	12	17	16	13
SAL_QA7483AA	394882	SAL_QA7483AA	SAL_BB9862AA_AS	PRJNA248792	SRP042645	SAMN09476538	SRS3451919	2018-06-25	2018-06-25	Human	Human	Homo sapiens; human	2017	7			Europe	United Kingdom							Javiana	I				Public Health England		Javiana	D1	l,z28	1,5	Javiana	9	l,z28	1,5	1547	17	Javiana	Lineage 3		60	12	17	16	13
SAL_QA7547AA	511866	SAL_QA7547AA	SAL_BB9797AA_AS	PRJNA248792	SRP042645	SAMN09476487	SRS3451855	2018-06-25	2018-06-25	Human	Human	Homo sapiens; human	2018	3			Europe	United Kingdom							Javiana	I				Public Health England		Javiana	D1	l,z28	1,5	Javiana	9	l,z28	1,5	1547	17	Javiana	Lineage 3		60	12	17	16	13
SAL_QA7574AA	305271	SAL_QA7574AA	SAL_BB9770AA_AS	PRJNA248792	SRP042645	SAMN09476453	SRS3451828	2018-06-25	2018-06-25	Human	Human	Homo sapiens; human	2016	9			Europe	United Kingdom							Javiana	I				Public Health England		Javiana	D1	l,z28	1,5	Javiana	9	l,z28	1,5	4987	17	Javiana	Lineage 3		13	12	728	16	117
SAL_QA7876AA	313411	SAL_QA7876AA	SAL_BB9269AA_AS	PRJNA248792	SRP042645	SAMN09475757	SRS3450960	2018-06-25	2018-06-24	Human	Human	Homo sapiens; human	2016	10			Europe	United Kingdom							Javiana	I				Public Health England		Panama	D1	l,z28	1,5	Javiana	9	l,z28	1,5	2494	17	Javiana	Lineage 3		60	429	17	662	13
SAL_QA7960AA	PNUSAS043655	SAL_QA7960AA	SAL_FB9382AA_AS	PRJNA230403	SRP040281	SAMN09479071	SRS3453943	2018-06-25	2018-06-25	Human	Human	stool	2018	5			North America	United States	Tennessee											Centers for Disease Control and Prevention Enteric Diseases Laboratory Branch		Javiana	D1	l,z28	1,5	Javiana	9	l,z28	1,5	24	17	Javiana	Lineage 3		13	12	17	16	13
SAL_QA7966AA	PNUSAS043657	SAL_QA7966AA	SAL_FB9725AA_AS	PRJNA230403	SRP040281	SAMN09479065	SRS3453937	2018-06-25	2018-06-25	Human	Human	blood	2018	5			North America	United States	Tennessee											Centers for Disease Control and Prevention Enteric Diseases Laboratory Branch		Javiana	D1	l,z28	1,5	Javiana	9	l,z28	1,5	24	17	Javiana	Lineage 3		13	12	17	16	13
SAL_QA8825AA	197005	SAL_QA8825AA	SAL_CB0451AA_AS	PRJNA248792	SRP042645	SAMN09492329	SRS3466838	2018-06-27	2018-06-27	Human	Human	Homo sapiens; human	2015	12			Europe	United Kingdom							Javiana	I				Public Health England		Javiana	D1	l,z28	1,5	Javiana	9	l,z28	1,5	371	17	Javiana	Lineage 3		13	12	17	16	117
SAL_QA8832AA	316270	SAL_QA8832AA	SAL_CB0444AA_AS	PRJNA248792	SRP042645	SAMN09492154	SRS3466798	2018-06-27	2018-06-27	Human	Human	Homo sapiens; human	2016	11			Europe	United Kingdom							Javiana	I				Public Health England		Javiana	D1	l,z28	1,5	Javiana	9	l,z28	1,5	24	17	Javiana	Lineage 3		13	12	17	16	13
SAL_QA8905AA	PNUSAS043466	SAL_QA8905AA	SAL_CB1025AA_AS	PRJNA230403	SRP040281	SAMN09501428	SRS3471904	2018-06-27	2018-06-27	Human	Human	stool	2018	5			North America	United States	Tennessee											Centers for Disease Control and Prevention Enteric Diseases Laboratory Branch		Javiana	D1	l,z28	1,5	Javiana	9	l,z28	1,5	24	17	Javiana	Lineage 3		13	12	17	16	13
SAL_QA8925AA	PNUSAS044443	SAL_QA8925AA	SAL_CB1005AA_AS	PRJNA230403	SRP040281	SAMN09501432	SRS3471848	2018-06-27	2018-06-27	Human	Human	stool	2018	6			North America	United States	Tennessee											Centers for Disease Control and Prevention Enteric Diseases Laboratory Branch		Javiana	D1	l,z28	1,5	Javiana	9	l,z28	1,5	24	17	Javiana	Lineage 3		13	12	17	16	13
SAL_QA9885AA	280323	SAL_QA9885AA	SAL_CB1723AA_AS	PRJNA248792	SRP042645	SAMN09516222	SRS3484030	2018-06-29	2018-06-29	Human	Human	Homo sapiens; human	2016	7			Europe	United Kingdom							Javiana	I				Public Health England		Javiana	D1	l,z28	1,5	Javiana	9	l,z28	1,5	2394	17	Javiana	Lineage 3		13	12	17	16	13
SAL_QA9989AA	179666	SAL_QA9989AA	SAL_FB9801AA_AS	PRJNA248792	SRP042645	SAMN09515971	SRS3483749	2018-06-29	2018-06-29	Human	Human	Homo sapiens; human	2015	10			Europe	United Kingdom							Javiana	I				Public Health England		Javiana	D1	l,z28	1,5	Javiana	9	l,z28	1,5	4750	17	Javiana	Lineage 3		13	730	17	16	117
SAL_RA0175AA	74287	SAL_RA0175AA	SAL_CB2258AA_AS	PRJNA248792	SRP042645	SAMN09520999	SRS3489778	2018-07-01	2018-06-30	Human	Human	Homo sapiens; human	2014	12			Europe	United Kingdom							Javiana	I				Public Health England		Javiana	D1	l,z28	1,5	Javiana	9	l,z28	1,5	1547	17	Javiana	Lineage 3		60	12	17	16	13
SAL_RA0191AA	97868	SAL_RA0191AA	SAL_CB2242AA_AS	PRJNA248792	SRP042645	SAMN09520984	SRS3489764	2018-07-01	2018-06-30	Human	Human	Homo sapiens; human	2015	3			Europe	United Kingdom							Javiana	I				Public Health England		Javiana	D1	l,z28	1,5	Javiana	9	l,z28	1,5	24	17	Javiana	Lineage 3		13	12	17	16	13
SAL_RA0281AA	416283	SAL_RA0281AA	SAL_CB2151AA_AS	PRJNA248792	SRP042645	SAMN09520813	SRS3489563	2018-07-01	2018-06-30	Human	Human	Homo sapiens; human	2017	9			Europe	United Kingdom							Javiana	I				Public Health England		Javiana	D1	l,z28	1,5	Javiana	9	l,z28	1,5	1547	17	Javiana	Lineage 3		60	12	17	16	13
SAL_RA0614AA	368299	SAL_RA0614AA	SAL_CB2816AA_AS	PRJNA248792	SRP042645	SAMN09531091	SRS3491258	2018-07-02	2018-07-02	Human	Human	Homo sapiens; human	2017	5			Europe	United Kingdom							Javiana	I				Public Health England		Javiana	D1	l,z28	1,5	Javiana	9	l,z28	1,5	1547	17	Javiana	Lineage 3		60	12	17	16	13
SAL_RA0673AA	387073	SAL_RA0673AA	SAL_CB2757AA_AS	PRJNA248792	SRP042645	SAMN09531030	SRS3491180	2018-07-02	2018-07-02	Human	Human	Homo sapiens; human	2017	7			Europe	United Kingdom							Javiana	I				Public Health England		Javiana	D1	l,z28	1,5	Javiana	9	l,z28	1,5	1547	17	Javiana	Lineage 3		60	12	17	16	13
SAL_RA0795AA	285921	SAL_RA0795AA	SAL_CB2635AA_AS	PRJNA248792	SRP042645	SAMN09530897	SRS3491058	2018-07-02	2018-07-02	Human	Human	Homo sapiens; human	2016	8			Europe	United Kingdom							Javiana	I				Public Health England		Javiana	D1	l,z28	1,5	Javiana	9	l,z28	1,5	24	17	Javiana	Lineage 3		13	12	17	16	13
SAL_RA1060AA	288752	SAL_RA1060AA	SAL_CB2362AA_AS	PRJNA248792	SRP042645	SAMN09521878	SRS3490520	2018-07-02	2018-07-01	Human	Human	Homo sapiens; human	2016	8			Europe	United Kingdom							Javiana	I				Public Health England		Javiana	D1	l,z28	1,5	Javiana	9	l,z28	1,5	589	17	Javiana	Lineage 3		187	12	17	16	13
SAL_RA3632AA	196367	SAL_RA3632AA	SAL_CB5439AA_AS	PRJNA248792	SRP042645	SAMN09624443	SRS3509471	2018-07-08	2018-07-07	Human	Human	Homo sapiens; human	2015	12			Europe	United Kingdom							Javiana	I				Public Health England		Javiana	D1	l,z28	1,5	Javiana	9	l,z28	1,5	371	17	Javiana	Lineage 3		13	12	17	16	117
SAL_RA3911AA	163158	SAL_RA3911AA	SAL_CB5950AA_AS	PRJNA248792	SRP042645	SAMN09628866	SRS3524729	2018-07-09	2018-07-08	Human	Human	Homo sapiens; human	2015	9			Europe	United Kingdom							Unnamed	I				Public Health England		Javiana	D1	l,z28	1,5	Javiana	9	l,z28	1,5	371	17	Javiana	Lineage 3		13	12	17	16	117
SAL_RA3919AA	495754	SAL_RA3919AA	SAL_CB5942AA_AS	PRJNA248792	SRP042645	SAMN09628861	SRS3524721	2018-07-09	2018-07-08	Human	Human	Homo sapiens; human	2018	2			Europe	United Kingdom							Javiana	I				Public Health England		Javiana	D1	l,z28	1,5	Javiana	9	l,z28	1,5	1547	17	Javiana	Lineage 3		60	12	17	16	13
SAL_RA4001AA	164838	SAL_RA4001AA	SAL_CB5802AA_AS	PRJNA248792	SRP042645	SAMN09628782	SRS3524639	2018-07-09	2018-07-08	Human	Human	Homo sapiens; human	2015	9			Europe	United Kingdom							Javiana	I				Public Health England		Javiana	D1	l,z28	1,5	Javiana	9	l,z28	1,5	1547	17	Javiana	Lineage 3		60	12	17	16	13
SAL_RA5848AA	PNUSAS045194	SAL_RA5848AA	SAL_CB6963AA_AS	PRJNA230403	SRP040281	SAMN09636665	SRS3531727	2018-07-12	2018-07-12	Human	Human	stool	2018	6			North America	United States	Tennessee											Centers for Disease Control and Prevention Enteric Diseases Laboratory Branch		Javiana	D1	l,z28	1,5	Javiana	9	l,z28	1,5	24	17	Javiana	Lineage 3		13	12	17	16	13
SAL_RA5849AA	PNUSAS044432	SAL_RA5849AA	SAL_CB6962AA_AS	PRJNA230403	SRP040281	SAMN09636619	SRS3531728	2018-07-12	2018-07-12	Human	Human	stool	2018	5			North America	United States	Tennessee											Centers for Disease Control and Prevention Enteric Diseases Laboratory Branch		Javiana	D1	l,z28	1,5	Javiana	9	l,z28	1,5	24	17	Javiana	Lineage 3		13	12	17	16	13
SAL_RA6590AA	289063	SAL_RA6590AA	SAL_CB8482AA_AS	PRJNA248792	SRP042645	SAMN09651922	SRS3542869	2018-07-13	2018-07-13	Human	Human	Homo sapiens; human	2016	8			Europe	United Kingdom							Javiana	I				Public Health England		Javiana	D1	l,z28	1,5	Javiana	9	l,z28	1,5	24	17	Javiana	Lineage 3		13	12	17	16	13
SAL_RA6607AA	299000	SAL_RA6607AA	SAL_CB8465AA_AS	PRJNA248792	SRP042645	SAMN09651877	SRS3542843	2018-07-13	2018-07-13	Human	Human	Homo sapiens; human	2016	9			Europe	United Kingdom							Javiana	I				Public Health England		Javiana	D1	l,z28	1,5	Javiana	9	l,z28	1,5	371	17	Javiana	Lineage 3		13	12	17	16	117
SAL_RA7197AA	283175	SAL_RA7197AA	SAL_CB9400AA_AS	PRJNA248792	SRP042645	SAMN09661750	SRS3548029	2018-07-16	2018-07-16	Human	Human	Homo sapiens; human	2016	8			Europe	United Kingdom							Javiana	I				Public Health England		Javiana	D1	l,z28	1,5	Javiana	9	l,z28	1,5	1674	17	Javiana	Lineage 3		13	12	17	520	13
SAL_RA8135AA	568295	SAL_RA8135AA	SAL_DB0111AA_AS	PRJNA248792	SRP042645	SAMN09683572	SRS3555699	2018-07-18	2018-07-18	Human	Human	Homo sapiens; human	2018	7			Europe	United Kingdom							Javiana	I				Public Health England		Panama	D1	l,z28	1,5	Javiana	9	l,z28	1,5	2494	17	Javiana	Lineage 3		60	429	17	662	13
SAL_SA4704AA	594678	SAL_SA4704AA	SAL_EB0389AA_AS	PRJNA248792	SRP042645	SAMN10058777	SRS3773282	2018-09-14	2018-09-14	Human	Human	Homo sapiens; human	2018	8			Europe	United Kingdom							Javiana	I				Public Health England		Javiana	D1	l,z28	1,5	Javiana	9	l,z28	1,5	371	17	Javiana	Lineage 3		13	12	17	16	117
SAL_SA5872AA	597039	SAL_SA5872AA	SAL_EB0617AA_AS	PRJNA248792	SRP042645	SAMN10067819	SRS3785698	2018-09-16	2018-09-15	Human	Human	Homo sapiens; human	2018	8			Europe	United Kingdom							Javiana	I				Public Health England		Javiana	D1	l,z28	1,5	Javiana	9	l,z28	1,5	1674	17	Javiana	Lineage 3		13	12	17	520	13
SAL_SA6222AA	576301	SAL_SA6222AA	SAL_EB1043AA_AS	PRJNA248792	SRP042645	SAMN10076057	SRS3787625	2018-09-17	2018-09-17	Human	Human	Homo sapiens; human	2018	7			Europe	United Kingdom							Javiana	I				Public Health England		Javiana	D1	l,z28	1,5	Javiana	9	l,z28	1,5	24	17	Javiana	Lineage 3		13	12	17	16	13
SAL_SA7552AA	285874	SAL_SA7552AA	SAL_EB3568AA_AS	PRJNA248792	SRP042645	SAMN10093811	SRS3803549	2018-09-20	2018-09-20	Human	Human	Homo sapiens; human	2016	8			Europe	United Kingdom							Javiana	I				Public Health England		Javiana	D1	l,z28	1,5	Javiana	9	l,z28	1,5	4488	17	Javiana	Lineage 3		13	12	17	16	117
SAL_SA7599AA	582793	SAL_SA7599AA	SAL_EB2394AA_AS	PRJNA248792	SRP042645	SAMN10093754	SRS3803500	2018-09-20	2018-09-20	Human	Human	Homo sapiens; human	2018	7			Europe	United Kingdom							Javiana	I				Public Health England		Panama	D1	l,z28	1,5	Javiana	9	l,z28	1,5	2494	17	Javiana	Lineage 3		60	429	17	662	13
SAL_SA7757AA	592613	SAL_SA7757AA	SAL_EB4013AA_AS	PRJNA248792	SRP042645	SAMN10097589	SRS3807472	2018-09-21	2018-09-21	Human	Human	Homo sapiens; human	2018	8			Europe	United Kingdom							Javiana	I				Public Health England		Javiana	D1	l,z28	1,5	Javiana	9	l,z28	1,5	371	17	Javiana	Lineage 3		13	12	17	16	117
SAL_SA7789AA	600747	SAL_SA7789AA	SAL_EB3968AA_AS	PRJNA248792	SRP042645	SAMN10097567	SRS3807427	2018-09-21	2018-09-21	Human	Human	Homo sapiens; human	2018	9			Europe	United Kingdom							Javiana	I				Public Health England		Javiana	D1	l,z28	1,5	Javiana	9	l,z28	1,5	371	17	Javiana	Lineage 3		13	12	17	16	117
SAL_SA7804AA	142193	SAL_SA7804AA	SAL_EB4183AA_AS	PRJNA248792	SRP042645	SAMN10097540	SRS3807326	2018-09-21	2018-09-21	Human	Human	Homo sapiens; human	2015	8			Europe	United Kingdom							Javiana	I				Public Health England		Javiana	D1	l,z28	1,5	Javiana	9	l,z28	1,5	1674	17	Javiana	Lineage 3		13	12	17	520	13
SAL_SA8684AA	510159	SAL_SA8684AA	SAL_EB5378AA_AS	PRJNA248792	SRP042645	SAMN10104829	SRS3812221	2018-09-24	2018-09-23	Human	Human	Homo sapiens; human	2018	3			Europe	United Kingdom							Javiana	I				Public Health England		Javiana	-	l,z28	1,5		-	l,z28	1,5	1547	17	Javiana	Lineage 3		60	12	17	16	13
SAL_SA8926AA	576340	SAL_SA8926AA	SAL_EB6140AA_AS	PRJNA248792	SRP042645	SAMN10129807	SRS3821088	2018-09-26	2018-09-26	Human	Human	Homo sapiens; human	2018	7			Europe	United Kingdom							Javiana	I				Public Health England		Javiana	D1	l,z28	1,5	Javiana	9	l,z28	1,5	24	17	Javiana	Lineage 3		13	12	17	16	13
SAL_SA9412AA	608545	SAL_SA9412AA	SAL_EB6814AA_AS	PRJNA248792	SRP042645	SAMN10140187	SRS3827457	2018-09-28	2018-09-28	Human	Human	Homo sapiens; human	2018	9			Europe	United Kingdom							Javiana	I				Public Health England		Panama	D1	l,z28	1,5	Javiana	9	l,z28	1,5	2494	17	Javiana	Lineage 3		60	429	17	662	13
SAL_TA0569AA	HZ24	SAL_TA0569AA	SAL_EB8394AA_AS					2018-10-09	2019-04-13	Human	Human		2015				Asia	China												paudyal_narayan@hotmail.com		Javiana	D1	l,z28	1,5	Javiana	9	l,z28	1,5	24	17	Javiana	Lineage 3		13	12	17	16	13
SAL_TA0780AA	616227	SAL_TA0780AA	SAL_EB8867AA_AS	PRJNA248792	SRP042645	SAMN10229499	SRS3899666	2018-10-11	2018-10-11	Human	Human	Homo sapiens; human	2018	9			Europe	United Kingdom							Javiana	I				Public Health England		Javiana	D1	l,z28	1,5	Javiana	9	l,z28	1,5	1674	17	Javiana	Lineage 3		13	12	17	520	13
SAL_TA0852AA	616262	SAL_TA0852AA	SAL_EB8794AA_AS	PRJNA248792	SRP042645	SAMN10229235	SRS3899511	2018-10-11	2018-10-11	Human	Human	Homo sapiens; human	2018	9			Europe	United Kingdom							Javiana	I				Public Health England		Javiana	D1	l,z28	1,5	Javiana	9	l,z28	1,5	24	17	Javiana	Lineage 3		13	12	17	16	13
SAL_TA2741AA	620424	SAL_TA2741AA	SAL_FB1044AA_AS	PRJNA248792	SRP042645	SAMN10282742	SRS3970421	2018-10-24	2018-10-24	Human	Human	Homo sapiens; human	2018	10			Europe	United Kingdom							Javiana	I				Public Health England		Panama	D1	l,z28	1,5	Javiana	9	l,z28	1,5	2494	17	Javiana	Lineage 3		60	429	17	662	13
SAL_TA4179AA	624456	SAL_TA4179AA	SAL_FB2718AA_AS	PRJNA248792	SRP042645	SAMN10331201	SRS3985162	2018-10-28	2018-10-27	Human	Human	Homo sapiens; human	2018	10			Europe	United Kingdom							Javiana	I				Public Health England		Javiana	D1	l,z28	1,5	Javiana	9	l,z28	1,5	24	17	Javiana	Lineage 3		13	12	17	16	13
SAL_TA5303AA	628063	SAL_TA5303AA	SAL_FB4007AA_AS	PRJNA248792	SRP042645	SAMN10335049	SRS3986046	2018-10-29	2018-10-28	Human	Human	Homo sapiens; human	2018	10			Europe	United Kingdom							Javiana	I				Public Health England		Javiana	D1	l,z28	1,5	Javiana	9	l,z28	1,5	24	17	Javiana	Lineage 3		13	12	17	16	13
SAL_TA6002AA	620414	SAL_TA6002AA	SAL_FB4744AA_AS	PRJNA248792	SRP042645	SAMN10343496	SRS3994202	2018-10-30	2018-10-30	Human	Human	Homo sapiens; human	2018	10			Europe	United Kingdom							Javiana	I				Public Health England		Javiana	D1	l,z28	1,5	Javiana	9	l,z28	1,5	24	17	Javiana	Lineage 3		13	12	17	16	13
SAL_TA6919AA	633407	SAL_TA6919AA	SAL_FB6390AA_AS	PRJNA248792	SRP042645	SAMN10392994	SRS4028884	2018-11-08	2018-11-08	Human	Human	Homo sapiens; human	2018	10			Europe	United Kingdom							Javiana	I				Public Health England		Javiana	D1	l,z28	1,5	Javiana	9	l,z28	1,5	1547	17	Javiana	Lineage 3		60	12	17	16	13
SAL_TA8958AA	640958	SAL_TA8958AA	SAL_GB4227AA_AS	PRJNA248792	SRP042645	SAMN10473128	SRS4074336	2018-11-25	2018-11-24	Human	Human	Homo sapiens; human	2018	11			Europe	United Kingdom							Javiana	I				Public Health England		Javiana	D1	l,z28	1,5	Javiana	9	l,z28	1,5	371	17	Javiana	Lineage 3		13	12	17	16	117
SAL_UA3702AA	598037	SAL_UA3702AA	SAL_HB3969AA_AS	PRJNA248792	SRP042645	SAMN10576311	SRS4120764	2018-12-11	2018-12-11	Human	Human	Homo sapiens; human	2018	8			Europe	United Kingdom							Javiana	I				Public Health England		Javiana	D1	l,z28	1,5	Javiana	9	l,z28	1,5	371	17	Javiana	Lineage 3		13	12	17	16	117
SAL_UA5295AA	652959	SAL_UA5295AA	SAL_HB5279AA_AS	PRJNA248792	SRP042645	SAMN10599996	SRS4149717	2018-12-17	2018-12-16	Human	Human	Homo sapiens; human	2018	12			Europe	United Kingdom							Javiana	I				Public Health England		Javiana	D1	l,z28	1,5	Javiana	9	l,z28	1,5	371	17	Javiana	Lineage 3		13	12	17	16	117
SAL_UA5448AA	591827	SAL_UA5448AA	SAL_HB5401AA_AS	PRJNA248792	SRP042645	SAMN10604629	SRS4155673	2018-12-18	2018-12-18	Human	Human	Homo sapiens; human	2018	8			Europe	United Kingdom							Javiana	I				Public Health England		Javiana	D1	l,z28	1,5	Javiana	9	l,z28	1,5	371	17	Javiana	Lineage 3		13	12	17	16	117
SAL_UA6102AA	654699	SAL_UA6102AA	SAL_HB6908AA_AS	PRJNA248792	SRP042645	SAMN10642464	SRS4186153	2018-12-25	2018-12-25	Human	Human	Homo sapiens; human	2018	12			Europe	United Kingdom							Javiana	I				Public Health England		Javiana	D1	l,z28	1,5	Javiana	9	l,z28	1,5	1547	17	Javiana	Lineage 3		60	12	17	16	13
SAL_UA6511AA	577886	SAL_UA6511AA	SAL_HB8530AA_AS	PRJNA248792	SRP042645	SAMN10666951	SRS4198436	2019-01-02	2019-01-02	Human	Human	Homo sapiens; human	2018	7			Europe	United Kingdom							Javiana	I				Public Health England		Javiana	D1	l,z28	1,5	Javiana	9	l,z28	1,5	371	17	Javiana	Lineage 3		13	12	17	16	117
SAL_UA9614AA	624365	SAL_UA9614AA	SAL_IB4948AA_AS	PRJNA248792	SRP042645	SAMN10816101	SRS4288449	2019-01-25	2019-01-25	Human	Human	Homo sapiens; human	2018	10			Europe	United Kingdom							Javiana	I				Public Health England		Javiana	D1	l,z28	1,5	Javiana	9	l,z28	1,5	24	17	Javiana	Lineage 3		13	12	17	16	13
SAL_UA9874AA	553268	SAL_UA9874AA	SAL_IB5873AA_AS	PRJNA248792	SRP042645	SAMN10827221	SRS4295961	2019-01-28	2019-01-28	Human	Human	Homo sapiens; human	2018	6			Europe	United Kingdom							Javiana	I				Public Health England		Javiana	D1	l,z28	1,5	Javiana	9	l,z28	1,5	1547	17	Javiana	Lineage 3		60	12	17	16	13
SAL_UA9938AA	557289	SAL_UA9938AA	SAL_IB5777AA_AS	PRJNA248792	SRP042645	SAMN10827156	SRS4295897	2019-01-28	2019-01-28	Human	Human	Homo sapiens; human	2018	6			Europe	United Kingdom							Javiana	I				Public Health England		Javiana	D1	l,z28	1,5	Javiana	9	l,z28	1,5	371	17	Javiana	Lineage 3		13	12	17	16	117
SAL_VA0126AA	674050	SAL_VA0126AA	SAL_IB5589AA_AS	PRJNA248792	SRP042645	SAMN10823789	SRS4294442	2019-01-28	2019-01-27	Human	Human	Homo sapiens; human	2019	1			Europe	United Kingdom							Javiana	I				Public Health England		Javiana	D1	l,z28	1,5	Javiana	9	l,z28	1,5	24	17	Javiana	Lineage 3		13	12	17	16	13
SAL_VA0275AA	630660	SAL_VA0275AA	SAL_IB6823AA_AS	PRJNA248792	SRP042645	SAMN10836078	SRS4301359	2019-01-29	2019-01-29	Human	Human	Homo sapiens; human	2018	10			Europe	United Kingdom							Javiana	I				Public Health England		Javiana	D1	l,z28	1,5	Javiana	9	l,z28	1,5	1547	17	Javiana	Lineage 3		60	12	17	16	13
SAL_VA2083AA	673603	SAL_VA2083AA	SAL_IB9306AA_AS	PRJNA248792	SRP042645	SAMN10867388	SRS4322276	2019-02-04	2019-02-03	Human	Human	Homo sapiens; human	2019	1			Europe	United Kingdom							Javiana	I				Public Health England		Javiana	D1	l,z28	1,5	Javiana	9	l,z28	1,5	1674	17	Javiana	Lineage 3		13	12	17	520	13
SAL_VA2229AA	467356	SAL_VA2229AA	SAL_IB9152AA_AS	PRJNA248792	SRP042645	SAMN10867063	SRS4322087	2019-02-04	2019-02-02	Human	Human	Homo sapiens; human	2018	1			Europe	United Kingdom							Javiana	I				Public Health England		Javiana	D1	l,z28	1,5	Javiana	9	l,z28	1,5	371	17	Javiana	Lineage 3		13	12	17	16	117
SAL_VA2710AA	417403	SAL_VA2710AA	SAL_JB0616AA_AS	PRJNA248792	SRP042645	SAMN10882287	SRS4337182	2019-02-07	2019-02-07	Human	Human	Homo sapiens; human	2017	9			Europe	United Kingdom							Javiana	I				Public Health England		Javiana	D1	l,z28	1,5	Javiana	9	l,z28	1,5	1547	17	Javiana	Lineage 3		60	12	17	16	13
SAL_VA2727AA	435450	SAL_VA2727AA	SAL_JB0599AA_AS	PRJNA248792	SRP042645	SAMN10882263	SRS4337085	2019-02-07	2019-02-07	Human	Human	Homo sapiens; human	2017	10			Europe	United Kingdom							Javiana	I				Public Health England		Javiana	D1	l,z28	1,5	Javiana	9	l,z28	1,5	1547	17	Javiana	Lineage 3		60	12	17	16	13
SAL_VA4114AA	CDPH_CSalm062	SAL_VA4114AA	SAL_JB4753AA_AS	PRJNA431870	SRP132416	SAMN08412449	SRS2924825	2019-02-11	2018-04-01	Human	Human	Homo sapiens	2014				North America	United States	California						Javiana					California Department of Public Health		Javiana	D1	l,z28	1,5	Javiana	9	l,z28	1,5	2394	17	Javiana	Lineage 3		13	12	17	16	13
SAL_VA4252AA	CDPH_CSalm117	SAL_VA4252AA	SAL_JB4615AA_AS	PRJNA431870	SRP132416	SAMN08412481	SRS2924688	2019-02-11	2018-04-01	Human	Human	Homo sapiens	2014				North America	United States	California						Javiana					California Department of Public Health		Javiana	D1	l,z28	1,5	Javiana	9	l,z28	1,5	24	17	Javiana	Lineage 3		13	12	17	16	13
SAL_VA4262AA	CDPH_CSalm246	SAL_VA4262AA	SAL_JB4605AA_AS	PRJNA431870	SRP132416	SAMN08412530	SRS2924678	2019-02-11	2018-04-01	Human	Human	Homo sapiens	2014				North America	United States	California						Javiana					California Department of Public Health		Javiana	D1	l,z28	1,5	Javiana	9	l,z28	1,5	589	17	Javiana	Lineage 3		187	12	17	16	13
SAL_VA7195AA	685863	SAL_VA7195AA	SAL_JB6410AA_AS	PRJNA248792	SRP042645	SAMN10959303	SRS4374138	2019-02-18	2019-02-17	Human	Human	Homo sapiens; human	2019	2			Europe	United Kingdom							Javiana	I				Public Health England		Javiana	D1	l,z28	1,5	Javiana	9	l,z28	1,5	1547	17	Javiana	Lineage 3		60	12	17	16	13
SAL_VA7236AA	682249	SAL_VA7236AA	SAL_JB6370AA_AS	PRJNA248792	SRP042645	SAMN10959265	SRS4374076	2019-02-18	2019-02-17	Human	Human	Homo sapiens; human	2019	1			Europe	United Kingdom							Javiana	I				Public Health England		Javiana	D1	l,z28	1,5	Javiana	9	l,z28	1,5	1547	17	Javiana	Lineage 3		60	12	17	16	13
SAL_VA7591AA	201707004	SAL_VA7591AA	SAL_JB6980AA_AS					2019-02-19	2020-02-26	Human	Human		2017				Europe	France							Javiana					F.X.Weill, Institut Pasteur		Javiana	B	l,z28	1,5		-	l,z28	1,5	4750	17	Javiana	Lineage 3		13	730	17	16	117
SAL_VA8148AA	687634	SAL_VA8148AA	SAL_JB8935AA_AS	PRJNA248792	SRP042645	SAMN11025639	SRS4415004	2019-02-27	2019-02-27	Human	Human	Homo sapiens; human	2019	2			Europe	United Kingdom							Javiana	I				Public Health England		Javiana	D1	l,z28	1,5	Javiana	9	l,z28	1,5	24	17	Javiana	Lineage 3		13	12	17	16	13
SAL_VA8287AA	689010	SAL_VA8287AA	SAL_JB8796AA_AS	PRJNA248792	SRP042645	SAMN11024497	SRS4413075	2019-02-27	2019-02-27	Human	Human	Homo sapiens; human	2019	2			Europe	United Kingdom							Javiana	I				Public Health England		Javiana	D1	l,z28	1,5	Javiana	9	l,z28	1,5	437	17	Javiana	Lineage 3		13	12	63	16	13
SAL_VA8507AA	352820	SAL_VA8507AA	SAL_JB9511AA_AS	PRJNA248792	SRP042645	SAMN11031650	SRS4423045	2019-03-01	2019-02-28	Human	Human	Homo sapiens; human	2017	3			Europe	United Kingdom							Javiana	I				Public Health England		Javiana	D1	l,z28	1,5	Javiana	9	l,z28	1,5	1547	17	Javiana	Lineage 3		60	12	17	16	13
SAL_VA8668AA	316305	SAL_VA8668AA	SAL_KB0067AA_AS	PRJNA248792	SRP042645	SAMN11042293	SRS4428956	2019-03-03	2019-03-02	Human	Human	Homo sapiens; human	2016	11			Europe	United Kingdom							Javiana	I				Public Health England		Javiana	D1	l,z28	1,5	Javiana	9	l,z28	1,5	24	17	Javiana	Lineage 3		13	12	17	16	13
SAL_VA8765AA	314986	SAL_VA8765AA	SAL_JB9970AA_AS	PRJNA248792	SRP042645	SAMN11042203	SRS4425063	2019-03-03	2019-03-02	Human	Human	Homo sapiens; human	2016	11			Europe	United Kingdom							Javiana	I				Public Health England		Javiana	D1	l,z28	1,5	Javiana	9	l,z28	1,5	371	17	Javiana	Lineage 3		13	12	17	16	117
SAL_VA8772AA	315624	SAL_VA8772AA	SAL_JB9963AA_AS	PRJNA248792	SRP042645	SAMN11042136	SRS4425055	2019-03-03	2019-03-02	Human	Human	Homo sapiens; human	2016	10			Europe	United Kingdom							Javiana	I				Public Health England		Javiana	D1	l,z28	1,5	Javiana	9	l,z28	1,5	1547	17	Javiana	Lineage 3		60	12	17	16	13
SAL_VA9625AA	693343	SAL_VA9625AA	SAL_KB1400AA_AS	PRJNA248792	SRP042645	SAMN11056953	SRS4440660	2019-03-06	2019-03-06	Human	Human	Homo sapiens; human	2019	2			Europe	United Kingdom							Javiana	I				Public Health England		Javiana	D1	l,z28	1,5	Javiana	9	l,z28	1,5	1547	17	Javiana	Lineage 3		60	12	17	16	13
SAL_VA9720AA	259266	SAL_VA9720AA	SAL_KB1829AA_AS	PRJNA248792	SRP042645	SAMN11079936	SRS4460060	2019-03-07	2019-03-07	Human	Human	Homo sapiens; human	2016	5			Europe	United Kingdom							Javiana	I				Public Health England		Javiana	D1	l,z28	1,5	Javiana	9	l,z28	1,5	1547	17	Javiana	Lineage 3		60	12	17	16	13
SAL_VA9935AA	240207	SAL_VA9935AA	SAL_KB2201AA_AS	PRJNA248792	SRP042645	SAMN11086667	SRS4463762	2019-03-08	2019-03-08	Human	Human	Homo sapiens; human	2016	4			Europe	United Kingdom							Javiana	I				Public Health England		Javiana	D1	l,z28	1,5	Javiana	9	l,z28	1,5	1547	17	Javiana	Lineage 3		60	12	17	16	13
SAL_VA9962AA	227014	SAL_VA9962AA	SAL_KB2159AA_AS	PRJNA248792	SRP042645	SAMN11086425	SRS4463735	2019-03-08	2019-03-08	Human	Human	Homo sapiens; human	2016	2			Europe	United Kingdom							Javiana	I				Public Health England		Javiana	D1	l,z28	1,5	Javiana	9	l,z28	1,5	1547	17	Javiana	Lineage 3		60	12	17	16	13
SAL_WA0346AA	169660	SAL_WA0346AA	SAL_KB3368AA_AS	PRJNA248792	SRP042645	SAMN11096902	SRS4470636	2019-03-11	2019-03-11	Human	Human	Homo sapiens; human	2015	9			Europe	United Kingdom							Javiana	I				Public Health England		Javiana	-	l,z28	1,5	Javiana	9	l,z28	1,5	1674	17	Javiana	Lineage 3		13	12	17	520	13
SAL_WA0355AA	172400	SAL_WA0355AA	SAL_KB3359AA_AS	PRJNA248792	SRP042645	SAMN11096899	SRS4470627	2019-03-11	2019-03-11	Human	Human	Homo sapiens; human	2015	10			Europe	United Kingdom							Javiana	I				Public Health England		Javiana	D1	l,z28	1,5	Javiana	9	l,z28	1,5	1674	17	Javiana	Lineage 3		13	12	17	520	13
SAL_WA0757AA	155654	SAL_WA0757AA	SAL_KB3710AA_AS	PRJNA248792	SRP042645	SAMN11102721	SRS4474305	2019-03-12	2019-03-12	Human	Human	Homo sapiens; human	2015	9			Europe	United Kingdom							Javiana	I				Public Health England		Javiana	D1	l,z28	1,5	Javiana	9	l,z28	1,5	24	17	Javiana	Lineage 3		13	12	17	16	13
SAL_WA0806AA	163148	SAL_WA0806AA	SAL_KB3661AA_AS	PRJNA248792	SRP042645	SAMN11102641	SRS4474181	2019-03-12	2019-03-12	Human	Human	Homo sapiens; human	2015	9			Europe	United Kingdom							Javiana	I				Public Health England		Javiana	D1	l,z28	1,5	Javiana	9	l,z28	1,5	1674	17	Javiana	Lineage 3		13	12	17	520	13
SAL_WA0881AA	142489	SAL_WA0881AA	SAL_KB4118AA_AS	PRJNA248792	SRP042645	SAMN11109142	SRS4478980	2019-03-13	2019-03-13	Human	Human	Homo sapiens; human	2015	7			Europe	United Kingdom							Javiana	I				Public Health England		Javiana	D1	l,z28	1,5		9,46	l,z28	1,5	1547	17	Javiana	Lineage 3		60	12	17	16	13
SAL_WA0941AA	171188	SAL_WA0941AA	SAL_KB4057AA_AS	PRJNA248792	SRP042645	SAMN11109091	SRS4478884	2019-03-13	2019-03-13	Human	Human	Homo sapiens; human	2015	10			Europe	United Kingdom							Javiana	I				Public Health England		Javiana	D1	l,z28	1,5	Javiana	9	l,z28	1,5	1547	17	Javiana	Lineage 3		60	12	17	16	13
SAL_WA2056AA	703193	SAL_WA2056AA	SAL_KB7265AA_AS	PRJNA248792	SRP042645	SAMN11179314	SRS4514486	2019-03-21	2019-03-21	Human	Human	Homo sapiens; human	2019	3			Europe	United Kingdom							Javiana	I				Public Health England		Javiana	D1	l,z28	1,5	Javiana	9	l,z28	1,5	1547	17	Javiana	Lineage 3		60	12	17	16	13
SAL_WA2526AA	AH_03/7490	SAL_WA2526AA	SAL_KB8701AA_AS	PRJEB20997	ERP023216	SAMEA5038976	ERS2850720	2019-03-23	2019-03-23	Human	Human	Faeces	2003				Europe	Northern Ireland							Javiana					M. Achtman	J. Moore (Belfast City Hospital)	Javiana	D1	l,z28	1,5	Javiana	9	l,z28	1,5	371	17	Javiana	Lineage 3		13	12	17	16	117
SAL_WA3948AA	709092	SAL_WA3948AA	SAL_LB0036AA_AS	PRJNA248792	SRP042645	SAMN11261115	SRS4540356	2019-03-27	2019-03-27	Human	Human	Homo sapiens; human	2019	3			Europe	United Kingdom							Javiana	I				Public Health England		Javiana	D1	l,z28	1,5	Javiana	9	l,z28	1,5	437	17	Javiana	Lineage 3		13	12	63	16	13
SAL_WA7743AA	731607	SAL_WA7743AA	SAL_LB8515AA_AS	PRJNA248792	SRP042645	SAMN11571831	SRS4719776	2019-05-06	2019-05-05	Human	Human	Homo sapiens; human	2019	4			Europe	United Kingdom							Javiana	I				Public Health England		Javiana	D1	l,z28	1,5	Javiana	9	l,z28	1,5	1547	17	Javiana	Lineage 3		60	12	17	16	13
SAL_WA8527AA	735568	SAL_WA8527AA	SAL_LB9836AA_AS	PRJNA248792	SRP042645	SAMN11637154	SRS4754766	2019-05-14	2019-05-14	Human	Human	Homo sapiens; human	2019	4			Europe	United Kingdom							Javiana	I				Public Health England		Javiana	D1	l,z28	1,5	Javiana	9	l,z28	1,5	437	17	Javiana	Lineage 3		13	12	63	16	13
SAL_WA9019AA	734511	SAL_WA9019AA	SAL_MB0372AA_AS	PRJNA248792	SRP042645	SAMN11644865	SRS4765386	2019-05-16	2019-05-15	Human	Human	Homo sapiens; human	2019	4			Europe	United Kingdom							Javiana	I				Public Health England		Javiana	D1	l,z28	1,5	Javiana	9	l,z28	1,5	1547	17	Javiana	Lineage 3		60	12	17	16	13
SAL_WA9052AA	738595	SAL_WA9052AA	SAL_MB0339AA_AS	PRJNA248792	SRP042645	SAMN11644886	SRS4765353	2019-05-16	2019-05-15	Human	Human	Homo sapiens; human	2019	5			Europe	United Kingdom							Javiana	I				Public Health England		Javiana	D1	l,z28	1,5	Javiana	9	l,z28	1,5	371	17	Javiana	Lineage 3		13	12	17	16	117
SAL_XA4069AA	740045	SAL_XA4069AA	SAL_MB7877AA_AS	PRJNA248792	SRP042645	SAMN12023845	SRS4947304	2019-06-12	2019-06-12	Human	Human	Homo sapiens; human	2019	5			Europe	United Kingdom							Javiana	I				Public Health England		Javiana	D1	l,z28	1,5	Javiana	9	l,z28	1,5	1547	17	Javiana	Lineage 3		60	12	17	16	13
SAL_XA4533AA	735030	SAL_XA4533AA	SAL_MB8310AA_AS	PRJNA248792	SRP042645	SAMN12039728	SRS4956777	2019-06-13	2019-06-13	Human	Human	Homo sapiens; human	2019	4			Europe	United Kingdom							Javiana	I				Public Health England		Javiana	D1	l,z28	1,5	Javiana	9	l,z28	1,5	24	17	Javiana	Lineage 3		13	12	17	16	13
SAL_XA6508AA	761625	SAL_XA6508AA	SAL_NB1153AA_AS	PRJNA248792	SRP042645	SAMN12108755	SRS5002311	2019-06-23	2019-06-22	Human	Human	Homo sapiens; human	2019	6			Europe	United Kingdom							Javiana	I				Public Health England		Javiana	D1	l,z28	1,5	Javiana	9	l,z28	1,5	1547	17	Javiana	Lineage 3		60	12	17	16	13
SAL_XA6643AA	762251	SAL_XA6643AA	SAL_NB1472AA_AS	PRJNA248792	SRP042645	SAMN12114146	SRS5007749	2019-06-24	2019-06-23	Human	Human	Homo sapiens; human	2019	6			Europe	United Kingdom							Javiana	I				Public Health England		Javiana	D1	l,z28	1,5	Javiana	9	l,z28	1,5	1674	17	Javiana	Lineage 3		13	12	17	520	13
SAL_XA6973AA	763019	SAL_XA6973AA	SAL_NB3786AA_AS	PRJNA248792	SRP042645	SAMN12137456	SRS5023239	2019-06-26	2019-06-26	Human	Human	Homo sapiens; human	2019	6			Europe	United Kingdom							Javiana	I				Public Health England		Javiana	D1	l,z28	1,5	Javiana	9	l,z28	1,5	1547	17	Javiana	Lineage 3		60	12	17	16	13
SAL_XA7016AA	PNUSAS061801	SAL_XA7016AA	SAL_NB3995AA_AS	PRJNA230403	SRP040281	SAMN12142381	SRS5024639	2019-06-26	2019-06-26	Human	Human	human	2014	1			North America	United States	Maryland											PulseNet Next Generation Subtyping Methods Unit		Javiana	D1	l,z28	1,5	Javiana	9	l,z28	1,5	24	17	Javiana	Lineage 3		13	12	17	16	13
SAL_XA7023AA	PNUSAS061809	SAL_XA7023AA	SAL_NB3988AA_AS	PRJNA230403	SRP040281	SAMN12142340	SRS5024632	2019-06-26	2019-06-26	Human	Human	human	2014	1			North America	United States	Maryland											PulseNet Next Generation Subtyping Methods Unit		Javiana	D1	l,z28	1,5	Javiana	9	l,z28	1,5	24	17	Javiana	Lineage 3		13	12	17	16	13
SAL_XA7026AA	PNUSAS061808	SAL_XA7026AA	SAL_NB3985AA_AS	PRJNA230403	SRP040281	SAMN12142341	SRS5024629	2019-06-26	2019-06-26	Human	Human	human	2014	1			North America	United States	Maryland											PulseNet Next Generation Subtyping Methods Unit		Javiana	D1	l,z28	1,5	Javiana	9	l,z28	1,5	24	17	Javiana	Lineage 3		13	12	17	16	13
SAL_XA7028AA	PNUSAS064316	SAL_XA7028AA	SAL_NB3983AA_AS	PRJNA230403	SRP040281	SAMN12142333	SRS5024627	2019-06-26	2019-06-26	Human	Human	human	2014	1			North America	United States	Maryland											PulseNet Next Generation Subtyping Methods Unit		Javiana	D1	l,z28	1,5	Javiana	9	l,z28	1,5	24	17	Javiana	Lineage 3		13	12	17	16	13
SAL_XA7030AA	PNUSAS064324	SAL_XA7030AA	SAL_NB3981AA_AS	PRJNA230403	SRP040281	SAMN12142349	SRS5024625	2019-06-26	2019-06-26	Human	Human	human	2014	1			North America	United States	Maryland											PulseNet Next Generation Subtyping Methods Unit		Javiana	D1	l,z28	1,5	Javiana	9	l,z28	1,5	24	17	Javiana	Lineage 3		13	12	17	16	13
SAL_XA7043AA	PNUSAS061805	SAL_XA7043AA	SAL_NB3968AA_AS	PRJNA230403	SRP040281	SAMN12142344	SRS5024612	2019-06-26	2019-06-26	Human	Human	human	2014	1			North America	United States	Maryland											PulseNet Next Generation Subtyping Methods Unit		Javiana	D1	l,z28	1,5	Javiana	9	l,z28	1,5	24	17	Javiana	Lineage 3		13	12	17	16	13
SAL_XA7054AA	20587598	SAL_XA7054AA	SAL_NB3957AA_AS	PRJNA292661	SRP063697	SAMN12137030	SRS5024264	2019-06-26	2019-06-26	Human	Human	stool	2019	5			North America	United States	Pennsylvania											PulseNet Next Generation Subtyping Methods Unit		Javiana	D1	l,z28	1,5	Javiana	9	l,z28	1,5	1547	17	Javiana	Lineage 3		60	12	17	16	13
SAL_XA7417AA	PNUSAS066630	SAL_XA7417AA	SAL_NB4413AA_AS	PRJNA230403	SRP040281	SAMN12161767	SRS5034967	2019-06-28	2019-06-28	Human	Human	human	2014	6			North America	United States	Maryland											PulseNet Next Generation Subtyping Methods Unit		Javiana	D1	l,z28	1,5	Javiana	9	l,z28	1,5	24	17	Javiana	Lineage 3		13	12	17	16	13
SAL_XA7423AA	PNUSAS066643	SAL_XA7423AA	SAL_NB4407AA_AS	PRJNA230403	SRP040281	SAMN12161773	SRS5034961	2019-06-28	2019-06-28	Human	Human	human	2014	6			North America	United States	Maryland											PulseNet Next Generation Subtyping Methods Unit		Javiana	D1	l,z28	1,5	Javiana	9	l,z28	1,5	24	17	Javiana	Lineage 3		13	12	17	16	13
SAL_XA7436AA	PNUSAS066240	SAL_XA7436AA	SAL_NB4394AA_AS	PRJNA230403	SRP040281	SAMN12161771	SRS5034948	2019-06-28	2019-06-28	Human	Human	human	2014	6			North America	United States	Maryland											PulseNet Next Generation Subtyping Methods Unit		Javiana	D1	l,z28	1,5	Javiana	9	l,z28	1,5	371	17	Javiana	Lineage 3		13	12	17	16	117
SAL_XA7440AA	PNUSAS066239	SAL_XA7440AA	SAL_NB4390AA_AS	PRJNA230403	SRP040281	SAMN12161751	SRS5034944	2019-06-28	2019-06-28	Human	Human	human	2014	6			North America	United States	Maryland											PulseNet Next Generation Subtyping Methods Unit		Javiana	D1	l,z28	1,5	Javiana	9	l,z28	1,5	24	17	Javiana	Lineage 3		13	12	17	16	13
SAL_XA8584AA	BK_SAL32_S56_R1_001.fastq, BK_SAL32_S56_R2_001.fastq	SAL_XA8584AA	SAL_NB6165AA_AS					2019-07-08	2020-01-10	Human	Human	Feces	2015				Asia	Thailand		Phayao		65000					Salmonellaosis			kritchai		Javiana	D1	l,z28	1,5	Javiana	9	l,z28	1,5	1547	17	Javiana	Lineage 3		60	12	17	16	13
SAL_XA9513AA	PNUSAS068323	SAL_XA9513AA	SAL_NB7383AA_AS	PRJNA230403	SRP040281	SAMN12238783	SRS5079350	2019-07-11	2019-07-09	Human	Human	human	2014	7			North America	United States	Maryland											PulseNet Next Generation Subtyping Methods Unit		Javiana	D1	l,z28	1,5	Javiana	9	l,z28	1,5	24	17	Javiana	Lineage 3		13	12	17	16	13
SAL_XA9522AA	PNUSAS068313	SAL_XA9522AA	SAL_NB7374AA_AS	PRJNA230403	SRP040281	SAMN12238753	SRS5079340	2019-07-11	2019-07-09	Human	Human	human	2014	7			North America	United States	Maryland											PulseNet Next Generation Subtyping Methods Unit		Javiana	D1	l,z28	1,5	Javiana	9	l,z28	1,5	24	17	Javiana	Lineage 3		13	12	17	16	13
SAL_XA9526AA	PNUSAS068314	SAL_XA9526AA	SAL_NB7370AA_AS	PRJNA230403	SRP040281	SAMN12238775	SRS5079336	2019-07-11	2019-07-09	Human	Human	human	2014	7			North America	United States	Maryland											PulseNet Next Generation Subtyping Methods Unit		Javiana	D1	l,z28	1,5	Javiana	9	l,z28	1,5	24	17	Javiana	Lineage 3		13	12	17	16	13
SAL_XA9532AA	PNUSAS068309	SAL_XA9532AA	SAL_NB7364AA_AS	PRJNA230403	SRP040281	SAMN12238757	SRS5079330	2019-07-11	2019-07-09	Human	Human	human	2014	7			North America	United States	Maryland											PulseNet Next Generation Subtyping Methods Unit		Javiana	D1	l,z28	1,5	Javiana	9	l,z28	1,5	24	17	Javiana	Lineage 3		13	12	17	16	13
SAL_XA9533AA	PNUSAS068312	SAL_XA9533AA	SAL_NB7363AA_AS	PRJNA230403	SRP040281	SAMN12238754	SRS5079329	2019-07-11	2019-07-09	Human	Human	human	2014	7			North America	United States	Maryland											PulseNet Next Generation Subtyping Methods Unit		Javiana	D1	l,z28	1,5	Javiana	9	l,z28	1,5	24	17	Javiana	Lineage 3		13	12	17	16	13
SAL_XA9535AA	PNUSAS067508	SAL_XA9535AA	SAL_NB7361AA_AS	PRJNA230403	SRP040281	SAMN12238765	SRS5079327	2019-07-11	2019-07-09	Human	Human	human	2014	7			North America	United States	Maryland											PulseNet Next Generation Subtyping Methods Unit		Javiana	D1	l,z28	1,5	Javiana	9	l,z28	1,5	24	17	Javiana	Lineage 3		13	12	17	16	13
SAL_XA9537AA	PNUSAS067510	SAL_XA9537AA	SAL_NB7359AA_AS	PRJNA230403	SRP040281	SAMN12238763	SRS5079324	2019-07-11	2019-07-09	Human	Human	human	2014	7			North America	United States	Maryland											PulseNet Next Generation Subtyping Methods Unit		Javiana	D1	l,z28	1,5	Javiana	9	l,z28	1,5	24	17	Javiana	Lineage 3		13	12	17	16	13
SAL_XA9539AA	PNUSAS067506	SAL_XA9539AA	SAL_NB7357AA_AS	PRJNA230403	SRP040281	SAMN12238767	SRS5079322	2019-07-11	2019-07-09	Human	Human	human	2014	7			North America	United States	Maryland											PulseNet Next Generation Subtyping Methods Unit		Javiana	D1	l,z28	1,5	Javiana	9	l,z28	1,5	24	17	Javiana	Lineage 3		13	12	17	16	13
SAL_XA9540AA	PNUSAS067505	SAL_XA9540AA	SAL_NB7356AA_AS	PRJNA230403	SRP040281	SAMN12238752	SRS5079321	2019-07-11	2019-07-09	Human	Human	human	2014	7			North America	United States	Maryland											PulseNet Next Generation Subtyping Methods Unit		Javiana	D1	l,z28	1,5	Javiana	9	l,z28	1,5	24	17	Javiana	Lineage 3		13	12	17	16	13
SAL_XA9753AA	769804	SAL_XA9753AA	SAL_NB7143AA_AS	PRJNA248792	SRP042645	SAMN12228666	SRS5069300	2019-07-11	2019-07-08	Human	Human	Homo sapiens; human	2019	6			Europe	United Kingdom							Javiana	I				Public Health England		Javiana	D1	l,z28	1,5	Javiana	9	l,z28	1,5	1547	17	Javiana	Lineage 3		60	12	17	16	13
SAL_YA0074AA	PNUSAS067500	SAL_YA0074AA	SAL_NB6692AA_AS	PRJNA230403	SRP040281	SAMN12211070	SRS5060646	2019-07-11	2019-07-03	Human	Human	human	2014	7			North America	United States	Maryland											PulseNet Next Generation Subtyping Methods Unit		Javiana	D1	l,z28	1,5	Javiana	9	l,z28	1,5	24	17	Javiana	Lineage 3		13	12	17	16	13
SAL_YA0075AA	PNUSAS067504	SAL_YA0075AA	SAL_NB6691AA_AS	PRJNA230403	SRP040281	SAMN12211066	SRS5060643	2019-07-11	2019-07-03	Human	Human	human	2014	7			North America	United States	Maryland											PulseNet Next Generation Subtyping Methods Unit		Javiana	D1	l,z28	1,5		9,46	l,z28	1,5	24	17	Javiana	Lineage 3		13	12	17	16	13
SAL_YA0084AA	PNUSAS067497	SAL_YA0084AA	SAL_NB6682AA_AS	PRJNA230403	SRP040281	SAMN12211058	SRS5060517	2019-07-11	2019-07-03	Human	Human	human	2014	7			North America	United States	Maryland											PulseNet Next Generation Subtyping Methods Unit		Javiana	D1	l,z28	1,5	Javiana	9	l,z28	1,5	24	17	Javiana	Lineage 3		13	12	17	16	13
SAL_YA0090AA	PNUSAS067494	SAL_YA0090AA	SAL_NB6676AA_AS	PRJNA230403	SRP040281	SAMN12211061	SRS5060510	2019-07-11	2019-07-03	Human	Human	human	2014	7			North America	United States	Maryland											PulseNet Next Generation Subtyping Methods Unit		Javiana	D1	l,z28	1,5	Javiana	9	l,z28	1,5	24	17	Javiana	Lineage 3		13	12	17	16	13
SAL_YA0094AA	PNUSAS066789	SAL_YA0094AA	SAL_NB6672AA_AS	PRJNA230403	SRP040281	SAMN12211050	SRS5060489	2019-07-11	2019-07-03	Human	Human	human	2014	7			North America	United States	Maryland											PulseNet Next Generation Subtyping Methods Unit		Javiana	D1	l,z28	1,5	Javiana	9	l,z28	1,5	24	17	Javiana	Lineage 3		13	12	17	16	13
SAL_YA0177AA	766754	SAL_YA0177AA	SAL_NB6589AA_AS	PRJNA248792	SRP042645	SAMN12200899	SRS5044995	2019-07-11	2019-07-03	Human	Human	Homo sapiens; human	2019	6			Europe	United Kingdom							Javiana	I				Public Health England		Panama	D1	l,z28	1,5	Javiana	9	l,z28	1,5	2494	17	Javiana	Lineage 3		60	429	17	662	13
SAL_YA0222AA	PNUSAS068431	SAL_YA0222AA	SAL_NB6793AA_AS	PRJNA230403	SRP040281	SAMN12250478	SRS5084231	2019-07-11	2019-07-10	Human	Human	human	2014	7			North America	United States	Maryland											PulseNet Next Generation Subtyping Methods Unit		Javiana	D1	l,z28	1,5	Javiana	9	l,z28	1,5	24	17	Javiana	Lineage 3		13	12	17	16	13
SAL_YA0223AA	PNUSAS068433	SAL_YA0223AA	SAL_NB6792AA_AS	PRJNA230403	SRP040281	SAMN12250466	SRS5084230	2019-07-11	2019-07-10	Human	Human	human	2014	8			North America	United States	Maryland											PulseNet Next Generation Subtyping Methods Unit		Javiana	D1	l,z28	1,5	Javiana	9	l,z28	1,5	24	17	Javiana	Lineage 3		13	12	17	16	13
SAL_YA0226AA	PNUSAS068430	SAL_YA0226AA	SAL_NB6789AA_AS	PRJNA230403	SRP040281	SAMN12250477	SRS5084208	2019-07-11	2019-07-10	Human	Human	human	2014	8			North America	United States	Maryland											PulseNet Next Generation Subtyping Methods Unit		Javiana	D1	l,z28	1,5	Javiana	9	l,z28	1,5	24	17	Javiana	Lineage 3		13	12	17	16	13
SAL_YA0227AA	PNUSAS068436	SAL_YA0227AA	SAL_NB6788AA_AS	PRJNA230403	SRP040281	SAMN12250463	SRS5084207	2019-07-11	2019-07-10	Human	Human	human	2014	8			North America	United States	Maryland											PulseNet Next Generation Subtyping Methods Unit		Javiana	D1	l,z28	1,5	Javiana	9	l,z28	1,5	24	17	Javiana	Lineage 3		13	12	17	16	13
SAL_YA0229AA	PNUSAS068425	SAL_YA0229AA	SAL_NB6786AA_AS	PRJNA230403	SRP040281	SAMN12250434	SRS5084171	2019-07-11	2019-07-10	Human	Human	human	2014	7			North America	United States	Maryland											PulseNet Next Generation Subtyping Methods Unit		Javiana	D1	l,z28	1,5	Javiana	9	l,z28	1,5	24	17	Javiana	Lineage 3		13	12	17	16	13
SAL_YA0232AA	PNUSAS068427	SAL_YA0232AA	SAL_NB6783AA_AS	PRJNA230403	SRP040281	SAMN12250431	SRS5084168	2019-07-11	2019-07-10	Human	Human	human	2014	7			North America	United States	Maryland											PulseNet Next Generation Subtyping Methods Unit		Javiana	D1	l,z28	1,5	Javiana	9	l,z28	1,5	24	17	Javiana	Lineage 3		13	12	17	16	13
SAL_YA0235AA	PNUSAS068317	SAL_YA0235AA	SAL_NB6780AA_AS	PRJNA230403	SRP040281	SAMN12250444	SRS5084165	2019-07-11	2019-07-10	Human	Human	human					North America	United States	Maryland											PulseNet Next Generation Subtyping Methods Unit		Javiana	D1	l,z28	1,5	Javiana	9	l,z28	1,5	24	17	Javiana	Lineage 3		13	12	17	16	13
SAL_YA0238AA	PNUSAS068424	SAL_YA0238AA	SAL_NB6777AA_AS	PRJNA230403	SRP040281	SAMN12250436	SRS5084162	2019-07-11	2019-07-10	Human	Human	human	2014	8			North America	United States	Maryland											PulseNet Next Generation Subtyping Methods Unit		Javiana	D1	l,z28	1,5	Javiana	9	l,z28	1,5	24	17	Javiana	Lineage 3		13	12	17	16	13
SAL_YA0347AA	PNUSAS068428	SAL_YA0347AA	SAL_NB8253AA_AS	PRJNA230403	SRP040281	SAMN12261617	SRS5089413	2019-07-12	2019-07-12	Human	Human	human	2014	7			North America	United States	Maryland											PulseNet Next Generation Subtyping Methods Unit		Javiana	D1	l,z28	1,5	Javiana	9	l,z28	1,5	24	17	Javiana	Lineage 3		13	12	17	16	13
SAL_YA0519AA	PNUSAS069474	SAL_YA0519AA	SAL_NB8227AA_AS	PRJNA230403	SRP040281	SAMN12261995	SRS5090089	2019-07-12	2019-07-12	Human	Human	human	2014	8			North America	United States	Maryland											PulseNet Next Generation Subtyping Methods Unit		Javiana	D1	l,z28	1,5	Javiana	9	l,z28	1,5	24	17	Javiana	Lineage 3		13	12	17	16	13
SAL_YA0528AA	PNUSAS069475	SAL_YA0528AA	SAL_NB8218AA_AS	PRJNA230403	SRP040281	SAMN12261994	SRS5090080	2019-07-12	2019-07-12	Human	Human	human	2014	8			North America	United States	Maryland											PulseNet Next Generation Subtyping Methods Unit		Javiana	D1	l,z28	1,5	Javiana	9	l,z28	1,5	24	17	Javiana	Lineage 3		13	12	17	16	13
SAL_YA0540AA	PNUSAS068440	SAL_YA0540AA	SAL_NB8206AA_AS	PRJNA230403	SRP040281	SAMN12262009	SRS5090067	2019-07-12	2019-07-12	Human	Human	human	2014	7			North America	United States	Maryland											PulseNet Next Generation Subtyping Methods Unit		Javiana	D1	l,z28	1,5	Javiana	9	l,z28	1,5	24	17	Javiana	Lineage 3		13	12	17	16	13
SAL_YA0541AA	PNUSAS068438	SAL_YA0541AA	SAL_NB8205AA_AS	PRJNA230403	SRP040281	SAMN12262011	SRS5090066	2019-07-12	2019-07-12	Human	Human	human	2014	7			North America	United States	Maryland											PulseNet Next Generation Subtyping Methods Unit		Javiana	D1	l,z28	1,5	Javiana	9	l,z28	1,5	24	17	Javiana	Lineage 3		13	12	17	16	13
SAL_YA2095AA	PNUSAS070790	SAL_YA2095AA	SAL_OB0282AA_AS	PRJNA230403	SRP040281	SAMN12289170	SRS5107853	2019-07-17	2019-07-17	Human	Human	human	2014	9			North America	United States	Maryland											PulseNet Next Generation Subtyping Methods Unit		Javiana	D1	l,z28	1,5	Javiana	9	l,z28	1,5	24	17	Javiana	Lineage 3		13	12	17	16	13
SAL_YA2105AA	PNUSAS070555	SAL_YA2105AA	SAL_OB0272AA_AS	PRJNA230403	SRP040281	SAMN12289148	SRS5107843	2019-07-17	2019-07-17	Human	Human	human	2014	8			North America	United States	Maryland											PulseNet Next Generation Subtyping Methods Unit		Javiana	D1	l,z28	1,5	Javiana	9	l,z28	1,5	4386	17	Javiana	Lineage 3		13	12	17	976	13
SAL_YA2107AA	PNUSAS070539	SAL_YA2107AA	SAL_OB0270AA_AS	PRJNA230403	SRP040281	SAMN12289163	SRS5107841	2019-07-17	2019-07-17	Human	Human	human	2014	8			North America	United States	Maryland											PulseNet Next Generation Subtyping Methods Unit		Javiana	D1	l,z28	1,5		-	l,z28	1,5	24	17	Javiana	Lineage 3		13	12	17	16	13
SAL_YA2109AA	PNUSAS070548	SAL_YA2109AA	SAL_OB0268AA_AS	PRJNA230403	SRP040281	SAMN12289155	SRS5107839	2019-07-17	2019-07-17	Human	Human	human	2014	8			North America	United States	Maryland											PulseNet Next Generation Subtyping Methods Unit		Javiana	D1	l,z28	1,5	Javiana	9	l,z28	1,5	24	17	Javiana	Lineage 3		13	12	17	16	13
SAL_YA2110AA	PNUSAS070552	SAL_YA2110AA	SAL_OB0267AA_AS	PRJNA230403	SRP040281	SAMN12289151	SRS5107838	2019-07-17	2019-07-17	Human	Human	human	2014	8			North America	United States	Maryland											PulseNet Next Generation Subtyping Methods Unit		Javiana	D1	l,z28	1,5	Javiana	9	l,z28	1,5	24	17	Javiana	Lineage 3		13	12	17	16	13
SAL_YA2113AA	PNUSAS070545	SAL_YA2113AA	SAL_OB0264AA_AS	PRJNA230403	SRP040281	SAMN12289157	SRS5107835	2019-07-17	2019-07-17	Human	Human	human	2014	8			North America	United States	Maryland											PulseNet Next Generation Subtyping Methods Unit		Javiana	D1	l,z28	1,5	Javiana	9	l,z28	1,5	24	17	Javiana	Lineage 3		13	12	17	16	13
SAL_YA2116AA	PNUSAS070543	SAL_YA2116AA	SAL_OB0261AA_AS	PRJNA230403	SRP040281	SAMN12289159	SRS5107832	2019-07-17	2019-07-17	Human	Human	human					North America	United States	Maryland											PulseNet Next Generation Subtyping Methods Unit		Javiana	D1	l,z28	1,5	Javiana	9	l,z28	1,5	24	17	Javiana	Lineage 3		13	12	17	16	13
SAL_YA2554AA	PNUSAS070799	SAL_YA2554AA	SAL_OB0947AA_AS	PRJNA230403	SRP040281	SAMN12305560	SRS5112111	2019-07-18	2019-07-18	Human	Human	human					North America	United States	Maryland											PulseNet Next Generation Subtyping Methods Unit		Javiana	D1	l,z28	1,5	Javiana	9	l,z28	1,5	24	17	Javiana	Lineage 3		13	12	17	16	13
SAL_YA2556AA	PNUSAS070806	SAL_YA2556AA	SAL_OB0945AA_AS	PRJNA230403	SRP040281	SAMN12305553	SRS5112109	2019-07-18	2019-07-18	Human	Human	human	2014	9			North America	United States	Maryland											PulseNet Next Generation Subtyping Methods Unit		Javiana	D1	l,z28	1,5	Javiana	9	l,z28	1,5	24	17	Javiana	Lineage 3		13	12	17	16	13
SAL_YA3517AA	773731	SAL_YA3517AA	SAL_OB2895AA_AS	PRJNA248792	SRP042645	SAMN12324861	SRS5127671	2019-07-23	2019-07-20	Human	Human	Homo sapiens; human	2019	7			Europe	United Kingdom							Javiana	I				Public Health England		Javiana	D1	l,z28	1,5	Javiana	9	l,z28	1,5	1547	17	Javiana	Lineage 3		60	12	17	16	13
SAL_YA7846AA	783000	SAL_YA7846AA	SAL_PB1387AA_AS	PRJNA248792	SRP042645	SAMN12550119	SRS5250821	2019-08-12	2019-08-11	Human	Human	Homo sapiens; human	2019	7			Europe	United Kingdom							Javiana	I				Public Health England		Javiana	D1	l,z28	1,5	Javiana	9	l,z28	1,5	7039	17	Javiana	Lineage 3		13	994	17	16	13
SAL_YA8113AA	783014	SAL_YA8113AA	SAL_PB2359AA_AS	PRJNA248792	SRP042645	SAMN12567726	SRS5263409	2019-08-14	2019-08-14	Human	Human	Homo sapiens; human	2019	7			Europe	United Kingdom							Javiana	I				Public Health England		Javiana	D1	l,z28	1,5	Javiana	9	l,z28	1,5	7039	17	Javiana	Lineage 3		13	994	17	16	13
SAL_YA8612AA	789883	SAL_YA8612AA	SAL_PB5506AA_AS	PRJNA248792	SRP042645	SAMN12590295	SRS5280514	2019-08-20	2019-08-17	Human	Human	Homo sapiens; human	2019	8			Europe	United Kingdom							Javiana	I				Public Health England		Javiana	D1	l,z28	1,5	Javiana	9	l,z28	1,5	1674	17	Javiana	Lineage 3		13	12	17	520	13
SAL_YA9217AA	790448	SAL_YA9217AA	SAL_PB6388AA_AS	PRJNA248792	SRP042645	SAMN12617879	SRS5299735	2019-08-22	2019-08-22	Human	Human	Homo sapiens; human	2019	8			Europe	United Kingdom							Javiana	I				Public Health England		Javiana	D1	l,z28	1,5	Javiana	9	l,z28	1,5	371	17	Javiana	Lineage 3		13	12	17	16	117
SAL_YA9399AA	PNUSAS066034	SAL_YA9399AA	SAL_PB7010AA_AS	PRJNA230403	SRP040281	SAMN12617902	SRS5300813	2019-08-24	2019-08-23	Human	Human	Homo sapiens; stool	2014	3			North America	United States	Maryland											PulseNet Next Generation Subtyping Methods Unit		Javiana	D1	l,z28	1,5	Javiana	9	l,z28	1,5	24	17	Javiana	Lineage 3		13	12	17	16	13
SAL_YA9412AA	PNUSAS071535	SAL_YA9412AA	SAL_PB6997AA_AS	PRJNA230403	SRP040281	SAMN12617910	SRS5300800	2019-08-24	2019-08-23	Human	Human	Homo sapiens; stool	2014	9			North America	United States	Maryland											PulseNet Next Generation Subtyping Methods Unit		Javiana	D1	l,z28	1,5	Javiana	9	l,z28	1,5	24	17	Javiana	Lineage 3		13	12	17	16	13
SAL_YA9435AA	PNUSAS072024	SAL_YA9435AA	SAL_PB6974AA_AS	PRJNA230403	SRP040281	SAMN12617941	SRS5300777	2019-08-24	2019-08-23	Human	Human	Homo sapiens; stool	2014	10			North America	United States	Maryland											PulseNet Next Generation Subtyping Methods Unit		Javiana	D1	l,z28	1,5	Javiana	9	l,z28	1,5	24	17	Javiana	Lineage 3		13	12	17	16	13
SAL_YA9443AA	PNUSAS066036	SAL_YA9443AA	SAL_PB6966AA_AS	PRJNA230403	SRP040281	SAMN12617935	SRS5300769	2019-08-24	2019-08-23	Human	Human	Homo sapiens; urine clean catch	2014	3			North America	United States	Maryland											PulseNet Next Generation Subtyping Methods Unit		Javiana	D1	l,z28	1,5	Javiana	9	l,z28	1,5	24	17	Javiana	Lineage 3		13	12	17	16	13
SAL_YA9444AA	PNUSAS072023	SAL_YA9444AA	SAL_PB6965AA_AS	PRJNA230403	SRP040281	SAMN12617942	SRS5300768	2019-08-24	2019-08-23	Human	Human	Homo sapiens; stool	2014	9			North America	United States	Maryland											PulseNet Next Generation Subtyping Methods Unit		Javiana	D1	l,z28	1,5	Javiana	9	l,z28	1,5	24	17	Javiana	Lineage 3		13	12	17	16	13
SAL_YA9445AA	PNUSAS072022	SAL_YA9445AA	SAL_PB6964AA_AS	PRJNA230403	SRP040281	SAMN12617943	SRS5300767	2019-08-24	2019-08-23	Human	Human	Homo sapiens; stool	2014	10			North America	United States	Maryland											PulseNet Next Generation Subtyping Methods Unit		Javiana	D1	l,z28	1,5	Javiana	9	l,z28	1,5	24	17	Javiana	Lineage 3		13	12	17	16	13
SAL_YA9447AA	PNUSAS072021	SAL_YA9447AA	SAL_PB6962AA_AS	PRJNA230403	SRP040281	SAMN12617944	SRS5300765	2019-08-24	2019-08-23	Human	Human	Homo sapiens; stool	2014	10			North America	United States	Maryland											PulseNet Next Generation Subtyping Methods Unit		Javiana	D1	l,z28	1,5	Javiana	9	l,z28	1,5	24	17	Javiana	Lineage 3		13	12	17	16	13
SAL_YA9449AA	PNUSAS071543	SAL_YA9449AA	SAL_PB6960AA_AS	PRJNA230403	SRP040281	SAMN12617949	SRS5300763	2019-08-24	2019-08-23	Human	Human	Homo sapiens; stool	2014	10			North America	United States	Maryland											PulseNet Next Generation Subtyping Methods Unit		Javiana	D1	l,z28	1,5	Javiana	9	l,z28	1,5	24	17	Javiana	Lineage 3		13	12	17	16	13
SAL_YA9450AA	PNUSAS071542	SAL_YA9450AA	SAL_PB6959AA_AS	PRJNA230403	SRP040281	SAMN12617950	SRS5300762	2019-08-24	2019-08-23	Human	Human	Homo sapiens; stool	2014	9			North America	United States	Maryland											PulseNet Next Generation Subtyping Methods Unit		Javiana	D1	l,z28	1,5	Javiana	9	l,z28	1,5	24	17	Javiana	Lineage 3		13	12	17	16	13
SAL_YA9814AA	791409	SAL_YA9814AA	SAL_PB8590AA_AS	PRJNA248792	SRP042645	SAMN12629117	SRS5305020	2019-08-27	2019-08-26	Human	Human	Homo sapiens; human	2019	8			Europe	United Kingdom							Javiana	I				Public Health England		Panama	D1	l,z28	1,5	Javiana	9	l,z28	1,5	2494	17	Javiana	Lineage 3		60	429	17	662	13
SAL_ZA0169AA	795318	SAL_ZA0169AA	SAL_PB9995AA_AS	PRJNA248792	SRP042645	SAMN12648860	SRS5315521	2019-08-29	2019-08-29	Human	Human	Homo sapiens; human	2019	8			Europe	United Kingdom							Javiana	I				Public Health England		Javiana	D1	l,z28	1,5	Javiana	9	l,z28	1,5	24	17	Javiana	Lineage 3		13	12	17	16	13
SAL_ZA1217AA	794957	SAL_ZA1217AA	SAL_QB3687AA_AS	PRJNA248792	SRP042645	SAMN12693011	SRS5346384	2019-09-05	2019-09-05	Human	Human	Homo sapiens; human	2019	8			Europe	United Kingdom							Javiana	I				Public Health England		Javiana	D1	l,z28	1,5	Javiana	9	l,z28	1,5	4750	17	Javiana	Lineage 3		13	730	17	16	117
SAL_ZA2465AA	801124	SAL_ZA2465AA	SAL_QB7636AA_AS	PRJNA248792	SRP042645	SAMN12739213	SRS5380658	2019-09-13	2019-09-13	Human	Human	Homo sapiens; human	2019	8			Europe	United Kingdom							Javiana	I				Public Health England		Panama	D1	l,z28	1,5	Javiana	9	l,z28	1,5	2494	17	Javiana	Lineage 3		60	429	17	662	13
SAL_ZA5906AA	811019	SAL_ZA5906AA	SAL_SB0949AA_AS	PRJNA248792	SRP042645	SAMN12915147	SRS5479004	2019-10-06	2019-10-05	Human	Human	Homo sapiens; human	2019	9			Europe	United Kingdom							Javiana	I				Public Health England		Javiana	D1	l,z28	1,5	Javiana	9	l,z28	1,5	1547	17	Javiana	Lineage 3		60	12	17	16	13
SAL_ZA6223AA	808037	SAL_ZA6223AA	SAL_SB1567AA_AS	PRJNA248792	SRP042645	SAMN12920356	SRS5482344	2019-10-07	2019-10-06	Human	Human	Homo sapiens; human	2019	9			Europe	United Kingdom							Javiana	I				Public Health England		Javiana	D1	l,z28	1,5	Javiana	9	l,z28	1,5	437	17	Javiana	Lineage 3		13	12	63	16	13
SAL_ZA7322AA	CE04.051	SAL_ZA7322AA	SAL_SB5438AA_AS					2019-10-15	2019-10-15	Human	Human		2004				Asia	Taiwan												M. Achtman	Chien-Shun Chiou (CDC, Taiwan)	Javiana	D1	l,z28	1,5	Javiana	9	l,z28	1,5	1547	17	Javiana	Lineage 3		60	12	17	16	13
SAL_ZA7438AA	SA04.045	SAL_ZA7438AA	SAL_SB5322AA_AS					2019-10-15	2019-10-15	Human	Human		2004				Asia	Taiwan							Javiana (pred.)					M. Achtman	Chien-Shun Chiou (CDC, Taiwan)	Javiana	D1	l,z28	1,5	Javiana	9	l,z28	1,5	1547	17	Javiana	Lineage 3		60	12	17	16	13
SAL_ZA8060AA	821144	SAL_ZA8060AA	SAL_SB9096AA_AS	PRJNA248792	SRP042645	SAMN13050937	SRS5535714	2019-10-18	2019-10-18	Human	Human	Homo sapiens; human	2019	10			Europe	United Kingdom							Javiana	I				Public Health England		Javiana	D1	l,z28	1,5	Javiana	9	l,z28	1,5	24	17	Javiana	Lineage 3		13	12	17	16	13
SAL_ZA8079AA	821146	SAL_ZA8079AA	SAL_SB9077AA_AS	PRJNA248792	SRP042645	SAMN13050932	SRS5535694	2019-10-18	2019-10-18	Human	Human	Homo sapiens; human	2019	10			Europe	United Kingdom							Javiana	I				Public Health England		Javiana	D1	l,z28	1,5	Javiana	9	l,z28	1,5	1547	17	Javiana	Lineage 3		60	12	17	16	13
SAL_ZA8222AA	819770	SAL_ZA8222AA	SAL_SB8931AA_AS	PRJNA248792	SRP042645	SAMN13035576	SRS5521057	2019-10-18	2019-10-16	Human	Human	Homo sapiens; human	2019	10			Europe	United Kingdom							Javiana	I				Public Health England		Panama	D1	l,z28	1,5	Javiana	9	l,z28	1,5	2494	17	Javiana	Lineage 3		60	429	17	662	13
SAL_ZA8366AA	818968	SAL_ZA8366AA	SAL_SB8762AA_AS	PRJNA248792	SRP042645	SAMN13020158	SRS5507478	2019-10-18	2019-10-12	Human	Human	Homo sapiens; human	2019	9			Europe	United Kingdom							Javiana	I				Public Health England		Javiana	D1	l,z28	1,5	Javiana	9	l,z28	1,5	437	17	Javiana	Lineage 3		13	12	63	16	13
SAL_ZA9806AA	PNCS004954	SAL_ZA9806AA	SAL_SB7361AA_AS	PRJNA543337	SRP199206	SAMN12993868	SRS5498131	2019-10-18	2019-10-09	Human	Human	Homo sapiens; stool	2018	5			North America	Canada							9,12:-:1,5	I				Public Health Agency of Canada		Javiana	D1	l,z28	1,5	Javiana	9	l,z28	1,5	371	17	Javiana	Lineage 3		13	12	17	16	117
	PNUSAS050853					SAMN09905896	SRS3708648			Human	Human	stool	2018	7			North America	United States	Tennessee																	Javiana	9	l,z28	1,5
	PNUSAS023986					SAMN07693673	SRS2547237			Human	Human	stool	2017	6			North America	United States	Tennessee																	Javiana	9	l,z28	1,5
	PNUSAS058726					SAMN10287209	SRS3975519			Human	Human	stool	2018	9			North America	United States	Tennessee																	Javiana	9	l,z28	1,5
	PNUSAS033284					SAMN08607441	SRS2998855			Human	Human	blood	2017	8			North America	United States	Tennessee																	Javiana	9	l,z28	1,5
[truncated: 28 more columns]
